# Supplementary material for: Poly[bis­(1-carbamoylguanidinium) [tri-μ-chlorido-dichloridobismuthate(III)]]
Source: Acta Crystallogr Sect E Struct Rep Online. 2012 Apr 18;68(Pt 5):m615. doi: 10.1107/S1600536812015668 (PMC3344350; doi:10.1107/S1600536812015668)
Supplement: Supplementary file 1 [file e-68-0m615-sup1.cif]

##############################################################################
#                                                                            #
# This CIF contains the data in a paper accepted for publication in          #
# Acta Crystallographica Section E. It conforms to the requirements of       #
# Notes for Authors for Acta Crystallographica Section E, and has been       #
# peer reviewed under the auspices of the IUCr Commission on Journals.       #
#                                                                            #
# Full details of the Crystallographic Information File format               #
# are given in the paper "The Crystallographic Information File (CIF):       #
# a New Standard Archive File for Crystallography" by S. R. Hall, F. H.      #
# Allen and I. D. Brown [Acta Cryst. (1991), A47, 655-685].                  #
#                                                                            #
# The current version of the core CIF dictionary is obtainable from          #
# ftp://ftp.iucr.org/pub/cif_core.dic.                                       #
#                                                                            #
# Software is freely available for graphical display of the structure(s)     #
# in this CIF. For information consult the CIF software page                 #
# http://www.iucr.org/resources/cif/software.                                #
#                                                                            #
# This file may be used for bona fide research purposes within the           #
# scientific community so long as proper attribution is given to the journal # 
# article from which it was obtained.                                        #
#                                                                            #
##############################################################################
data_I
_audit_creation_method     SHELXL-97
_chemical_name_systematic
;
Poly[bis(1-carbamoylguanidinium) [tri-\m-chlorido-dichloridobismuthate(III)]]
;
_chemical_formula_moiety     '2(C2 H7 N4 O +), Bi Cl5 2-'
_chemical_formula_sum     'C4 H14 Bi Cl5 N8 O2'
_chemical_formula_iupac     '(C2 H7 N4 O)2 [Bi Cl5]'
_chemical_formula_weight     592.46
_symmetry_cell_setting     orthorhombic
_symmetry_space_group_name_H-M     'P n m a'
_symmetry_space_group_name_Hall     '-P 2ac 2n'
loop_
    _symmetry_equiv_pos_as_xyz
    'x, y, z'
    '-x+1/2, -y, z+1/2'
    'x+1/2, -y+1/2, -z+1/2'
    '-x, y+1/2, -z'
    '-x, -y, -z'
    'x-1/2, y, -z-1/2'
    '-x-1/2, y-1/2, z-1/2'
    'x, -y-1/2, z'
_cell_length_a     7.3795(8)
_cell_length_b     20.706(4)
_cell_length_c     11.028(2)
_cell_angle_alpha     90.00
_cell_angle_beta     90.00
_cell_angle_gamma     90.00
_cell_volume     1685.1(5)
_cell_formula_units_Z     4
_cell_measurement_reflns_used     25
_cell_measurement_theta_min     11
_cell_measurement_theta_max     15
_cell_measurement_temperature     298(2)
_exptl_crystal_description     prism
_exptl_crystal_colour     colourless
_exptl_crystal_size_max     0.53
_exptl_crystal_size_mid     0.25
_exptl_crystal_size_min     0.17
_exptl_crystal_density_diffrn     2.335
_exptl_crystal_density_method     'not measured'
_exptl_crystal_F_000     1112
_exptl_absorpt_coefficient_mu     11.267
_exptl_absorpt_correction_type     psi-scan
_exptl_absorpt_process_details
;
(North <i>et al.</i>, 1968)
;
_exptl_absorpt_correction_T_min     0.0482
_exptl_absorpt_correction_T_max     0.0937
_diffrn_ambient_temperature     298(2)
_diffrn_radiation_type     MoK\a
_diffrn_radiation_wavelength     0.71073
_diffrn_radiation_source     'fine-focus sealed tube'
_diffrn_radiation_monochromator     graphite
_diffrn_measurement_device_type     'Enraf--Nonius CAD-4'
_diffrn_measurement_method     'Non-profiled omega/2theta scans'
_diffrn_detector_area_resol_mean     ?
_diffrn_reflns_number     2612
_diffrn_reflns_av_R_equivalents     0.0179
_diffrn_reflns_av_sigmaI/netI     0.0204
_diffrn_reflns_theta_min     2.09
_diffrn_reflns_theta_max     27.02
_diffrn_reflns_theta_full     27.02
_diffrn_measured_fraction_theta_max     0.993
_diffrn_measured_fraction_theta_full     0.993
_diffrn_reflns_limit_h_min     -1
_diffrn_reflns_limit_h_max     9
_diffrn_reflns_limit_k_min     -2
_diffrn_reflns_limit_k_max     26
_diffrn_reflns_limit_l_min     -1
_diffrn_reflns_limit_l_max     14
_diffrn_standards_number     2
_diffrn_standards_interval_time     120
_diffrn_standards_decay_%     5
_refine_special_details
;
Refinement of <i>F</i>^2^ against ALL reflections. The weighted <i>R</i>-factor
<i>wR</i> and goodness of fit <i>S</i> are based on <i>F</i>^2^, conventional
<i>R</i>-factors <i>R</i> are based on <i>F</i>, with <i>F</i> set to zero for
negative <i>F</i>^2^. The threshold expression of <i>F</i>^2^ >
\s(<i>F</i>^2^) is used only for calculating <i>R</i>-factors(gt) <i>etc</i>.
and is not relevant to the choice of reflections for refinement.
<i>R</i>-factors based on <i>F</i>^2^ are statistically about twice as large
as those based on <i>F</i>, and <i>R</i>- factors based on ALL data will be
even larger.
;
_reflns_number_total     1880
_reflns_number_gt     1596
_reflns_threshold_expression     I>2sigma(I)
_refine_ls_structure_factor_coef     Fsqd
_refine_ls_matrix_type     full
_refine_ls_R_factor_all     0.0371
_refine_ls_R_factor_gt     0.0292
_refine_ls_wR_factor_gt     0.0761
_refine_ls_wR_factor_ref     0.0798
_refine_ls_goodness_of_fit_ref     1.095
_refine_ls_restrained_S_all     1.095
_refine_ls_number_reflns     1880
_refine_ls_number_parameters     98
_refine_ls_number_restraints     0
_refine_ls_hydrogen_treatment     noref
_refine_ls_weighting_scheme     calc
_refine_ls_weighting_details
         'calc w=1/[\s^2^(Fo^2^)+(0.0464P)^2^+4.6267P] where P=(Fo^2^+2Fc^2^)/3'
_atom_sites_solution_hydrogens     geom
_atom_sites_solution_primary     direct
_atom_sites_solution_secondary     difmap
_refine_ls_shift/su_max     0.001
_refine_ls_shift/su_mean     0.000
_refine_diff_density_max     3.029
_refine_diff_density_min     -1.729
_refine_ls_extinction_method     'SHELXL97 (Sheldrick, 2008)'
_refine_ls_extinction_coef     0.0022(2)
_refine_ls_extinction_expression
                                  'Fc^*^=kFc[1+0.001xFc^2^\l^3^/sin(2\q)]^-1/4^'
loop_
    _atom_type_symbol
    _atom_type_description
    _atom_type_scat_dispersion_real
    _atom_type_scat_dispersion_imag
    _atom_type_scat_source
    'C' 'C' 0.0033 0.0016
                         'International Tables Vol C Tables 4.2.6.8 and 6.1.1.4'
    'H' 'H' 0.0000 0.0000
                         'International Tables Vol C Tables 4.2.6.8 and 6.1.1.4'
    'Bi' 'Bi' -4.1077 10.2566
                         'International Tables Vol C Tables 4.2.6.8 and 6.1.1.4'
    'Cl' 'Cl' 0.1484 0.1585
                         'International Tables Vol C Tables 4.2.6.8 and 6.1.1.4'
    'N' 'N' 0.0061 0.0033
                         'International Tables Vol C Tables 4.2.6.8 and 6.1.1.4'
    'O' 'O' 0.0106 0.0060
                         'International Tables Vol C Tables 4.2.6.8 and 6.1.1.4'
_computing_data_collection     'CAD-4 EXPRESS (Duisenberg, 1992)'
_computing_cell_refinement     'CAD-4 EXPRESS (Duisenberg, 1992)'
_computing_data_reduction     'XCAD4 (Harms & Wocadlo, 1995)'
_computing_structure_solution     'SHELXS97 (Sheldrick, 2008)'
_computing_structure_refinement     'SHELXL97 (Sheldrick, 2008)'
_computing_molecular_graphics     'DIAMOND (Brandenburg, 2008)'
_computing_publication_material     'publCIF (Westrip, 2010)'
loop_
    _atom_site_type_symbol
    _atom_site_label
    _atom_site_fract_x
    _atom_site_fract_y
    _atom_site_fract_z
    _atom_site_U_iso_or_equiv
    _atom_site_adp_type
    _atom_site_calc_flag
    _atom_site_refinement_flags
    _atom_site_occupancy
    _atom_site_symmetry_multiplicity
    _atom_site_disorder_assembly
    _atom_site_disorder_group
    Bi Bi 0.62878(4) 0.2500 0.56736(2) 0.02190(13) Uani d S 1 2 . .
    Cl Cl1 0.6373(2) 0.38017(8) 0.56635(13) 0.0404(4) Uani d . 1 1 . .
    Cl Cl2 0.9594(3) 0.2500 0.7064(2) 0.0449(5) Uani d S 1 2 . .
    Cl Cl3 0.3456(3) 0.2500 0.4355(2) 0.0405(5) Uani d S 1 2 . .
    Cl Cl4 0.8594(3) 0.2500 0.3856(2) 0.0388(5) Uani d S 1 2 . .
    C C1 0.1598(8) 0.4240(3) 0.5363(6) 0.0334(13) Uani d . 1 1 . .
    C C2 0.1179(8) 0.4174(3) 0.3141(6) 0.0338(13) Uani d . 1 1 . .
    O O 0.2300(8) 0.4830(3) 0.5350(5) 0.0581(14) Uani d . 1 1 . .
    N N1 0.1374(9) 0.3932(3) 0.6381(6) 0.0543(17) Uani d . 1 1 . .
    H H1A 0.1681 0.4111 0.7054 0.065 Uiso calc R 1 1 . .
    H H1B 0.0918 0.3550 0.6381 0.065 Uiso calc R 1 1 . .
    N N2 0.1010(8) 0.3947(3) 0.4317(4) 0.0376(13) Uani d . 1 1 . .
    H H2 0.0473 0.3581 0.4402 0.045 Uiso calc R 1 1 . .
    N N3 0.1813(7) 0.4699(2) 0.2905(5) 0.0326(11) Uani d . 1 1 . .
    H H3A 0.1882 0.4825 0.2163 0.039 Uiso calc R 1 1 . .
    H H3B 0.2194 0.4946 0.3479 0.039 Uiso calc R 1 1 . .
    N N4 0.0551(9) 0.3755(3) 0.2320(5) 0.0490(15) Uani d . 1 1 . .
    H H4A 0.0580 0.3851 0.1562 0.059 Uiso calc R 1 1 . .
    H H4B 0.0118 0.3389 0.2550 0.059 Uiso calc R 1 1 . .
loop_
    _atom_site_aniso_label
    _atom_site_aniso_U_11
    _atom_site_aniso_U_22
    _atom_site_aniso_U_33
    _atom_site_aniso_U_12
    _atom_site_aniso_U_13
    _atom_site_aniso_U_23
    Bi 0.02407(18) 0.02518(17) 0.01645(17) 0.000 0.00075(11) 0.000
    Cl1 0.0613(11) 0.0279(7) 0.0319(8) -0.0047(7) -0.0009(7) 0.0008(5)
    Cl2 0.0457(13) 0.0501(12) 0.0388(12) 0.000 -0.0197(11) 0.000
    Cl3 0.0327(11) 0.0473(13) 0.0416(13) 0.000 -0.0128(9) 0.000
    Cl4 0.0432(12) 0.0433(11) 0.0300(11) 0.000 0.0137(9) 0.000
    C1 0.034(3) 0.036(3) 0.030(3) 0.000(2) 0.004(3) 0.002(3)
    C2 0.035(3) 0.035(3) 0.031(3) 0.002(2) 0.007(2) -0.003(2)
    O 0.065(4) 0.049(3) 0.060(3) -0.005(3) -0.003(3) 0.002(3)
    N1 0.071(4) 0.058(4) 0.033(3) -0.015(3) -0.005(3) 0.010(3)
    N2 0.052(3) 0.028(3) 0.033(3) -0.008(2) 0.003(2) 0.0019(19)
    N3 0.049(3) 0.027(2) 0.022(2) -0.010(2) 0.003(2) 0.007(2)
    N4 0.071(4) 0.047(3) 0.029(3) -0.017(3) 0.008(3) -0.007(2)
_geom_special_details
;
All e.s.d.'s (except the e.s.d. in the dihedral angle between two l.s. planes)
are estimated using the full covariance matrix. The cell e.s.d.'s are taken
into account individually in the estimation of e.s.d.'s in distances, angles
and torsion angles; correlations between e.s.d.'s in cell parameters are only
used when they are defined by crystal symmetry. An approximate (isotropic)
treatment of cell e.s.d.'s is used for estimating e.s.d.'s involving l.s.
planes.
;
loop_
    _geom_bond_atom_site_label_1
    _geom_bond_atom_site_label_2
    _geom_bond_site_symmetry_2
    _geom_bond_distance
    _geom_bond_publ_flag
    Bi Cl3 . 2.546(3) .
    Bi Cl4 . 2.630(2) .
    Bi Cl1 8_565 2.6961(17) .
    Bi Cl1 . 2.6962(17) .
    Bi Cl2 6_557 2.791(2) .
    Bi Cl2 . 2.881(3) .
    Cl2 Bi 6_657 2.791(2) ?
    C1 N1 . 1.302(9) .
    C1 O . 1.327(8) .
    C1 N2 . 1.373(8) ?
    C2 N3 . 1.213(8) ?
    C2 N4 . 1.337(8) ?
    C2 N2 . 1.384(8) .
    N1 H1A . 0.8600 ?
    N1 H1B . 0.8600 ?
    N2 H2 . 0.8600 ?
    N3 H3A . 0.8600 ?
    N3 H3B . 0.8600 ?
    N4 H4A . 0.8600 ?
    N4 H4B . 0.8600 ?
loop_
    _geom_angle_atom_site_label_1
    _geom_angle_atom_site_label_2
    _geom_angle_atom_site_label_3
    _geom_angle_site_symmetry_1
    _geom_angle_site_symmetry_3
    _geom_angle
    _geom_angle_publ_flag
    Cl3 Bi Cl4 . . 95.50(10) .
    Cl3 Bi Cl1 . 8_565 90.96(4) .
    Cl4 Bi Cl1 . 8_565 88.95(3) .
    Cl3 Bi Cl1 . . 90.96(4) .
    Cl4 Bi Cl1 . . 88.95(4) .
    Cl1 Bi Cl1 8_565 . 177.28(8) .
    Cl3 Bi Cl2 . 6_557 98.22(9) .
    Cl4 Bi Cl2 . 6_557 166.28(8) .
    Cl1 Bi Cl2 8_565 6_557 90.81(3) .
    Cl1 Bi Cl2 . 6_557 90.81(3) .
    Cl3 Bi Cl2 . . 177.32(7) .
    Cl4 Bi Cl2 . . 81.82(10) .
    Cl1 Bi Cl2 8_565 . 88.99(4) .
    Cl1 Bi Cl2 . . 88.99(4) .
    Cl2 Bi Cl2 6_557 . 84.47(6) .
    Bi Cl2 Bi 6_657 . 148.77(10) .
    N1 C1 O . . 120.6(7) .
    N1 C1 N2 . . 117.9(6) .
    O C1 N2 . . 121.4(6) .
    N3 C2 N4 . . 124.7(6) .
    N3 C2 N2 . . 122.7(6) .
    N4 C2 N2 . . 112.6(5) .
    C1 N1 H1A . . 120.0 ?
    C1 N1 H1B . . 120.0 ?
    H1A N1 H1B . . 120.0 ?
    C1 N2 C2 . . 127.5(6) .
    C1 N2 H2 . . 116.3 ?
    C2 N2 H2 . . 116.3 ?
    C2 N3 H3A . . 120.0 ?
    C2 N3 H3B . . 120.0 ?
    H3A N3 H3B . . 120.0 ?
    C2 N4 H4A . . 120.0 ?
    C2 N4 H4B . . 120.0 ?
    H4A N4 H4B . . 120.0 ?
loop_
    _geom_hbond_atom_site_label_D
    _geom_hbond_atom_site_label_H
    _geom_hbond_atom_site_label_A
    _geom_hbond_site_symmetry_A
    _geom_hbond_distance_DH
    _geom_hbond_distance_HA
    _geom_hbond_distance_DA
    _geom_hbond_angle_DHA
    N1 H1A Cl1 6_557 0.86 2.607 3.271(8) 134.77
    N1 H1B Cl2 1_455 0.86 2.499 3.329(7) 162.41
    N2 H2 Cl4 1_455 0.86 2.702 3.524(7) 160.39
    N3 H3A O 2_564 0.86 2.21 3.053(8) 167
    N3 H3B O . 0.86 2.08 2.734(8) 132
    N4 H4A Cl1 6_556 0.86 2.525 3.347(7) 160.30
    N4 H4B Cl4 1_455 0.86 2.594 3.421(7) 161.75
data_global
_journal_date_recd_electronic     2012-03-13
_journal_date_accepted     2012-04-10
_journal_name_full     'Acta Crystallographica, Section E'
_journal_year     2012
_journal_volume     68
_journal_issue      5
_journal_page_first     m615
_journal_page_last     m615
_journal_paper_category     QM
_journal_paper_doi     10.1107/S1600536812015668
_journal_coeditor_code     BG2453
_publ_contact_author_name     'Prof. Habib Boughzala'
_publ_contact_author_address
;
  Laboratoire de Materiaux et Cristallochimie
  Institut preparatoire aux etudes ingenieur Nabeul
  8000 Mrezga, Nabeul, Tunisia
;
_publ_contact_author_email     habib.boughzala@ipein.rnu.tn
_publ_contact_author_fax     '216 72 220181'
_publ_contact_author_phone     '216 72 220091'
_publ_section_title
;
Poly[bis(1-carbamoylguanidinium) [tri-\m-chlorido-dichloridobismuthate(III)]]
;
loop_
    _publ_author_name
    _publ_author_address
    'Ferjani, Hela'
;
Laboratoire de Cristallochimie et des Materiaux,
Facult\'e des Sciences de Tunis, Tunisia
;
    'Boughzala, Habib'
;
Laboratoire de Cristallochimie et des Materiaux,
Facult\'e des Sciences de Tunis, Tunisia
;
    'Driss, Ahmed'
;
Laboratoire de Cristallochimie et des Materiaux,
Facult\'e des Sciences de Tunis, Tunisia
;
