# Supplementary material for: Poly[bis­(1-carbamoylguanidinium) [tri-μ-chlorido-dichloridobismuthate(III)]]
Source: Acta Crystallogr Sect E Struct Rep Online. 2012 Apr 18;68(Pt 5):m615. doi: 10.1107/S1600536812015668 (PMC3344350; doi:10.1107/S1600536812015668)
Supplement: Supplementary file 2 [file e-68-0m615-Isup2.hkl]

# 
# h,k,l, Fc-squared, Fo-squared, sigma(Fo-squared) and status flag 
# 
data_I
_shelx_title ' hela5d in P n a m' 
_shelx_refln_list_code          4 
_shelx_F_calc_maximum      543.31 
_exptl_crystal_F_000      1112.00 
_reflns_d_resolution_high  0.7822 
 
loop_ 
 _symmetry_equiv_pos_as_xyz 
 'x, y, z' 
 '-x+1/2, -y, z+1/2' 
 'x+1/2, -y+1/2, -z+1/2' 
 '-x, y+1/2, -z' 
 '-x, -y, -z' 
 'x-1/2, y, -z-1/2' 
 '-x-1/2, y-1/2, z-1/2' 
 'x, -y-1/2, z' 
 
_cell_length_a     7.3795 
_cell_length_b    20.7063 
_cell_length_c    11.0279 
_cell_angle_alpha  90.000 
_cell_angle_beta   90.000 
_cell_angle_gamma  90.000 
 
_shelx_F_squared_multiplier     1.000 
 
loop_ 
 _refln_index_h 
 _refln_index_k 
 _refln_index_l 
 _refln_F_squared_calc 
 _refln_F_squared_meas 
 _refln_F_squared_sigma 
 _refln_observed_status 
   2   0   0     3273.64     4280.49     62.36 o 
   4   0   0   118918.73   133414.31    495.23 o 
   6   0   0     4313.26     4577.16    124.00 o 
   8   0   0    13859.31    14089.16    257.68 o 
   2   1   0   113454.95   116458.95  10168.79 o 
   4   1   0      198.73      344.34     47.44 o 
   6   1   0    27918.64    30022.36    920.09 o 
   8   1   0       34.34      194.69     89.06 o 
   2   2   0     8110.38     8715.86     56.32 o 
   4   2   0    57337.16    61514.22    285.25 o 
   6   2   0     2173.39     2298.64     79.91 o 
   8   2   0    10420.72    10117.82    519.63 o 
   2   3   0    12357.17    15142.23    107.41 o 
   4   3   0       48.91      137.10     16.32 o 
   6   3   0    12009.85    11835.87    173.55 o 
   8   3   0      344.86      194.74     80.87 o 
   0   4   0    68470.42    69882.83    741.05 o 
   2   4   0     7255.02     7425.39     79.58 o 
   4   4   0    18756.27    20768.07    178.06 o 
   6   4   0     1773.58     1932.20     85.29 o 
   8   4   0     7500.12     7480.96    174.39 o 
   2   5   0    15040.55    15455.11    118.51 o 
   4   5   0     1992.98     2141.12     66.60 o 
   6   5   0    15270.12    15901.90    201.28 o 
   8   5   0      179.88      221.19     40.20 o 
   0   6   0   246255.19   238288.19   1842.17 o 
   2   6   0     1191.84     1478.54     44.42 o 
   4   6   0    86377.56    88807.27    393.10 o 
   6   6   0     2821.92     2473.63     96.15 o 
   8   6   0    11407.91    10833.25    211.10 o 
   2   7   0    71378.17    72046.71    289.91 o 
   4   7   0      255.78      310.57     29.69 o 
   6   7   0    28739.87    28277.56    276.58 o 
   8   7   0       24.90        9.96     80.48 o 
   0   8   0   295190.47   281478.47   2326.23 o 
   2   8   0       41.88       32.73     31.44 o 
   4   8   0    60227.28    62776.48    344.87 o 
   6   8   0     1906.39     1857.81     90.92 o 
   8   8   0    10232.95     9475.60    209.65 o 
   2   9   0    26614.14    26080.20    188.14 o 
   4   9   0      704.87      753.54     48.98 o 
   6   9   0    11931.99    12175.98    190.78 o 
   8   9   0       41.84      127.69     81.96 o 
   0  10   0    58095.13    54888.88    266.46 o 
   2  10   0       57.97      137.56     15.40 o 
   4  10   0    26777.85    26391.59    234.42 o 
   6  10   0     2052.35     1928.68     92.86 o 
   8  10   0     6022.93     5904.77    169.97 o 
   2  11   0     2201.45     2199.17     65.13 o 
   4  11   0       18.94       44.53     42.87 o 
   6  11   0    10703.39    11058.95    189.47 o 
   8  11   0       67.88      -17.98     83.25 o 
   0  12   0    53268.69    47958.48    275.00 o 
   2  12   0       36.30       34.57     32.54 o 
   4  12   0    23927.34    24056.89    236.58 o 
   6  12   0      758.62      765.71     59.03 o 
   8  12   0     6543.77     6055.18    178.88 o 
   2  13   0    18333.83    18562.13    189.31 o 
   4  13   0      276.68      212.36     29.60 o 
   6  13   0    10650.07    10476.54    190.52 o 
   8  13   0      143.25       79.57     89.25 o 
   0  14   0    89670.47    86318.33    411.79 o 
   2  14   0       15.30      -48.22     48.22 o 
   4  14   0    31939.88    31527.22    289.36 o 
   6  14   0     1078.19      891.85     77.21 o 
   2  15   0    20907.42    19847.43    214.45 o 
   4  15   0        8.57      -63.06     63.06 o 
   6  15   0    11787.64    11438.70    213.50 o 
   0  16   0    58774.04    55785.07    361.29 o 
   2  16   0       16.33      -64.26     64.26 o 
   4  16   0    25112.33    24882.79    273.91 o 
   6  16   0     1227.89     1380.36    100.92 o 
   2  17   0    12691.47    12327.18    184.92 o 
   4  17   0      352.02      384.52     38.82 o 
   6  17   0     6999.46     6788.08    178.76 o 
   0  18   0    30873.30    31192.25    292.26 o 
   2  18   0      178.73      -66.39     66.39 o 
   4  18   0    12278.16    12276.26    210.10 o 
   6  18   0      736.56      702.95     62.71 o 
   2  19   0     3115.82     3341.18    113.98 o 
   4  19   0        6.89      -34.20     70.25 o 
   6  19   0     4213.10     4537.84    160.19 o 
   0  20   0    12357.96    12133.87    200.62 o 
   2  20   0      122.70       14.11     67.21 o 
   4  20   0     8296.15     8636.27    191.87 o 
   6  20   0       56.91      207.62     85.65 o 
   2  21   0     5511.73     5686.17    149.35 o 
   4  21   0        4.31       -6.82     84.36 o 
   0  22   0    28055.43    29810.15    331.43 o 
   2  22   0      111.46       28.95     81.50 o 
   4  22   0    11344.93    11966.21    235.88 o 
   2  23   0    10735.65    11332.64    221.21 o 
   4  23   0      310.83       77.18     94.70 o 
   0  24   0    16016.37    17812.38    280.82 o 
   2  24   0        4.50      -92.93     92.93 o 
   2  25   0     2765.19     3274.96    146.14 o 
   0  26   0     5153.58     6680.83    197.05 o 
   1   0   1    20645.52    23093.35    586.95 o 
   2   0   1    13827.12    16126.77    269.67 o 
   3   0   1    29586.84    34886.93    178.35 o 
   4   0   1     5471.29     6249.01     88.51 o 
   5   0   1    11264.26    12011.52    406.99 o 
   6   0   1    12141.03    12773.48    244.61 o 
   7   0   1    12104.25    12057.94    376.04 o 
   8   0   1      262.48      220.91     36.76 o 
   9   0   1     1117.84     1057.88     55.43 o 
   0   1   1    10619.11    10369.24    187.24 o 
   1   1   1    34673.49    37161.19    561.98 o 
   2   1   1      197.61      515.22     16.58 o 
   3   1   1    25723.70    29676.48    236.32 o 
   4   1   1     3506.79     3992.26     97.03 o 
   5   1   1    16686.02    18318.51    299.00 o 
   6   1   1       26.82       37.94     33.81 o 
   7   1   1     5090.40     5335.58    111.20 o 
   8   1   1     1204.17     1203.76     54.35 o 
   9   1   1     4659.93     4347.16    133.75 o 
   1   2   1    43752.68    44123.61    439.56 o 
   2   2   1    29974.62    34072.24    163.18 o 
   3   2   1    49680.47    54194.30    278.17 o 
   4   2   1     4039.51     4571.10     78.69 o 
   5   2   1     7265.25     8401.78    136.47 o 
   6   2   1     8146.24     8933.05    149.88 o 
   7   2   1     8594.29     8728.35    245.71 o 
   8   2   1       90.32      129.33     40.34 o 
   9   2   1     1176.66     1194.35    119.66 o 
   0   3   1    22784.31    21323.89    370.07 o 
   1   3   1    53083.83    50603.43    603.31 o 
   2   3   1     6555.22     6935.31     73.37 o 
   3   3   1    24014.82    26918.47    128.69 o 
   4   3   1     1020.28     1262.80     38.53 o 
   5   3   1    11491.18    12611.56    147.29 o 
   6   3   1      262.29      262.39     24.85 o 
   7   3   1     5000.43     4946.82    126.41 o 
   8   3   1      726.73      703.00    143.51 o 
   9   3   1     3472.70     3026.57    100.74 o 
   1   4   1    21776.65    20630.96    289.85 o 
   2   4   1     9173.53     9578.94     84.51 o 
   3   4   1    19187.13    21604.63    119.92 o 
   4   4   1        8.16      163.52     81.96 o 
   5   4   1    10415.64    10752.70    108.53 o 
   6   4   1     5922.64     5747.32     91.27 o 
   7   4   1     6961.21     6998.19    112.32 o 
   8   4   1        7.44       16.25     76.57 o 
   9   4   1     1083.23     1026.38     90.40 o 
   0   5   1     5462.95     4527.77     39.88 o 
   1   5   1     7969.87     7594.47    102.53 o 
   2   5   1     6954.79     7381.42     60.65 o 
   3   5   1    21328.88    21638.26    261.55 o 
   4   5   1      387.64      496.12     29.79 o 
   5   5   1     8090.82     8460.41     96.40 o 
   6   5   1      246.42      231.56     51.22 o 
   7   5   1     4697.56     4358.87     92.55 o 
   8   5   1      728.62      717.67     45.75 o 
   9   5   1     3103.52     2757.30     97.29 o 
   1   6   1    16049.28    14684.86    140.44 o 
   2   6   1    17549.67    18184.27     98.96 o 
   3   6   1    23535.24    24320.99    129.53 o 
   4   6   1     4073.71     4130.15     63.13 o 
   5   6   1     5627.56     5855.35    105.09 o 
   6   6   1     6593.34     6841.75    110.74 o 
   7   6   1     6777.08     6660.85    219.18 o 
   8   6   1      234.52      233.11     27.89 o 
   9   6   1     1211.07     1120.33     70.48 o 
   0   7   1    20752.72    20246.74    237.40 o 
   1   7   1    43330.51    40446.36    260.79 o 
   2   7   1       43.11      134.50     12.40 o 
   3   7   1    14529.94    14733.58    104.68 o 
   4   7   1     3914.26     4155.58     65.44 o 
   5   7   1    13369.97    13489.02    125.85 o 
   6   7   1      264.42      253.80     20.70 o 
   7   7   1     4110.10     4096.38     92.53 o 
   8   7   1      827.99      838.20     44.38 o 
   9   7   1     4214.40     3699.27    109.77 o 
   1   8   1    33699.61    31662.36    183.93 o 
   2   8   1    17829.10    17418.93    167.55 o 
   3   8   1    39094.61    39927.07    399.43 o 
   4   8   1     3615.24     3731.48     64.34 o 
   5   8   1     8705.59     8788.24    351.75 o 
   6   8   1     9606.47     9288.21    170.35 o 
   7   8   1    11093.41    10395.69    140.32 o 
   8   8   1       98.46       84.44     54.83 o 
   0   9   1     5564.57     4768.79     54.19 o 
   1   9   1    29166.85    27484.99    304.22 o 
   2   9   1     1246.00     1357.28     35.86 o 
   3   9   1    29031.24    28976.75    223.73 o 
   4   9   1     2703.01     2656.26     82.55 o 
   5   9   1    16948.27    17039.94    146.61 o 
   6   9   1      121.72       91.19     40.84 o 
   7   9   1     3766.23     3640.96     90.75 o 
   8   9   1     1483.01     1324.92     67.54 o 
   1  10   1    20610.05    19880.88    157.21 o 
   2  10   1     8364.08     7917.97    121.96 o 
   3  10   1    22380.98    22180.54    187.10 o 
   4  10   1      559.32      531.54     86.14 o 
   5  10   1     6661.46     6722.53     95.80 o 
   6  10   1     5457.43     5422.49     96.51 o 
   7  10   1     5561.52     5283.86    105.15 o 
   8  10   1       37.86      133.18     53.35 o 
   0  11   1     6658.24     6710.40     70.38 o 
   1  11   1    15226.81    14320.22    144.82 o 
   2  11   1     1131.41     1050.52     36.64 o 
   3  11   1     7598.53     7577.76    196.78 o 
   4  11   1      470.11      578.86     31.55 o 
   5  11   1     3816.12     3796.55     78.78 o 
   6  11   1        8.57      -41.63     41.63 o 
   7  11   1     3733.19     3670.24    105.64 o 
   8  11   1      256.36      260.05     63.62 o 
   1  12   1     5386.66     4972.55     50.13 o 
   2  12   1     6216.16     6224.73     76.65 o 
   3  12   1     7314.15     7315.67     88.61 o 
   4  12   1      729.63      823.40     42.81 o 
   5  12   1     3963.87     3789.14    128.24 o 
   6  12   1     2278.66     2156.67     70.73 o 
   7  12   1     3405.49     3325.18    134.66 o 
   8  12   1       60.26       37.25     61.22 o 
   0  13   1     4048.05     3773.42     59.63 o 
   1  13   1     5277.70     5047.36     68.90 o 
   2  13   1      930.05      918.66     36.76 o 
   3  13   1     9727.58     8943.07    161.08 o 
   4  13   1      673.54      621.09     33.15 o 
   5  13   1     6255.94     6166.55    100.49 o 
   6  13   1       80.29       82.45     43.84 o 
   7  13   1     2199.72     2208.73     81.16 o 
   8  13   1      557.23      460.70     34.06 o 
   1  14   1    12610.96    11848.16    102.74 o 
   2  14   1     7490.77     7030.66    209.00 o 
   3  14   1    16271.08    15826.64    138.72 o 
   4  14   1      467.58      479.06     29.18 o 
   5  14   1     3929.50     3857.51    138.57 o 
   6  14   1     5133.94     4930.21    108.73 o 
   7  14   1     5606.87     5469.56    174.42 o 
   0  15   1     7803.93     7514.75     92.23 o 
   1  15   1    25483.41    23775.33    114.34 o 
   2  15   1       73.25       36.30     55.36 o 
   3  15   1    10246.30    10307.07    119.01 o 
   4  15   1     3200.66     3152.37     98.20 o 
   5  15   1     9067.42     8805.32    125.34 o 
   6  15   1       21.10       -0.43     50.76 o 
   7  15   1     2450.65     2471.50     89.66 o 
   1  16   1    15710.97    15219.30     96.90 o 
   2  16   1     8471.83     8369.35    170.72 o 
   3  16   1    16577.43    16292.20    280.28 o 
   4  16   1     1631.99     1618.55     61.07 o 
   5  16   1     4664.35     4595.97     98.99 o 
   6  16   1     3646.04     3814.06     99.02 o 
   7  16   1     4722.93     4509.20    116.20 o 
   0  17   1     2990.40     2994.65     68.51 o 
   1  17   1     8495.22     8505.16     92.94 o 
   2  17   1       65.64       72.66     67.58 o 
   3  17   1     9866.31     9699.44    123.58 o 
   4  17   1      696.89      655.39     37.68 o 
   5  17   1     5373.77     5316.46    269.03 o 
   6  17   1        1.65       -2.22    119.99 o 
   7  17   1     2094.18     2057.05     87.50 o 
   1  18   1     4764.32     4600.42     74.47 o 
   2  18   1     1545.36     1480.89     57.88 o 
   3  18   1     5273.36     5448.25     99.57 o 
   4  18   1      111.97      130.33     34.16 o 
   5  18   1     2704.03     2542.57     85.26 o 
   6  18   1     1633.81     1509.34     70.88 o 
   0  19   1     1008.93     1063.86     53.07 o 
   1  19   1     4261.79     4153.84     61.56 o 
   2  19   1      513.89      560.55     65.25 o 
   3  19   1     2520.25     2568.14    132.26 o 
   4  19   1      281.45      270.93     24.51 o 
   5  19   1     2107.89     2183.05     82.50 o 
   6  19   1       20.67       47.36    110.77 o 
   1  20   1     2813.69     2801.48     55.35 o 
   2  20   1     2975.66     3060.11     82.02 o 
   3  20   1     4315.74     4407.02     99.78 o 
   4  20   1      191.11      151.44     48.48 o 
   5  20   1     1244.25     1314.82    174.40 o 
   6  20   1     1298.00     1474.78     79.67 o 
   0  21   1     3292.12     3322.37     83.72 o 
   1  21   1     3929.76     3993.59    108.83 o 
   2  21   1       42.44       30.79     45.07 o 
   3  21   1     3593.76     3722.17     95.46 o 
   4  21   1      811.04      849.67     49.37 o 
   5  21   1     3060.31     3170.88     99.76 o 
   1  22   1     4760.60     4728.82    123.28 o 
   2  22   1     2784.89     3003.06     87.28 o 
   3  22   1     5038.69     5466.09    154.04 o 
   4  22   1      156.24      172.91     59.00 o 
   5  22   1     2101.97     2153.19     99.58 o 
   0  23   1     1338.07     1462.43     72.87 o 
   1  23   1     6156.94     6102.77    120.62 o 
   2  23   1       46.83      -65.70     81.04 o 
   3  23   1     4113.22     4227.61    109.53 o 
   4  23   1      835.52      856.72     41.22 o 
   1  24   1     4471.24     4624.73    215.80 o 
   2  24   1     1658.90     1712.50     82.16 o 
   3  24   1     4717.26     5352.92    330.86 o 
   0  25   1     1092.32     1183.98     95.98 o 
   1  25   1     3234.98     3410.41    126.39 o 
   2  25   1        0.27        1.22    129.62 o 
   1  26   1     1344.76     1547.65     81.20 o 
   0   0   2    63176.88    65932.20    249.95 o 
   1   0   2    40214.37    42183.33    515.21 o 
   2   0   2    12947.41    14577.01    149.49 o 
   3   0   2    26714.14    30600.69    251.48 o 
   4   0   2    37373.02    41946.53    339.07 o 
   5   0   2    13657.09    15510.57    234.22 o 
   6   0   2      898.71      921.66     61.90 o 
   7   0   2     2509.86     2850.18    141.54 o 
   8   0   2     6825.13     6980.00    218.47 o 
   9   0   2     2993.48     2870.57    179.39 o 
   1   1   2    27169.62    28355.25     88.45 o 
   2   1   2    36748.55    40613.23    422.65 o 
   3   1   2    32834.39    38232.79    193.01 o 
   4   1   2       60.41      132.72     19.93 o 
   5   1   2    11913.31    13296.23    211.42 o 
   6   1   2     8142.45     9264.53    143.35 o 
   7   1   2     7199.34     7443.67    144.35 o 
   8   1   2      192.52      139.83     75.38 o 
   9   1   2     1729.22     1933.01    105.04 o 
   0   2   2    30893.57    29866.11    225.94 o 
   1   2   2    22282.29    21820.09    114.24 o 
   2   2   2     1493.72     1695.63     72.04 o 
   3   2   2    10324.47    11792.47    290.22 o 
   4   2   2    33375.97    38045.94    628.39 o 
   5   2   2     6919.37     7669.89    365.20 o 
   6   2   2     1266.18     1462.65    191.37 o 
   7   2   2     1531.79     1597.34    190.87 o 
   8   2   2     4476.64     4746.33    226.65 o 
   9   2   2     2809.83     2608.12    169.04 o 
   1   3   2     7842.67     7261.41     62.43 o 
   2   3   2    14544.80    15368.34    129.97 o 
   3   3   2    15568.37    16768.34    157.16 o 
   4   3   2     1802.04     1889.93     70.00 o 
   5   3   2     5240.84     6045.63    126.83 o 
   6   3   2     3280.93     3269.75    114.66 o 
   7   3   2     4868.81     4925.54    148.40 o 
   8   3   2       20.65       34.66     83.16 o 
   9   3   2      987.30     1072.34     73.24 o 
   0   4   2    22021.30    20095.18    124.26 o 
   1   4   2    10134.05     9772.33    136.08 o 
   2   4   2     1112.78     1262.21     43.40 o 
   3   4   2     8048.47     9053.01    116.11 o 
   4   4   2    11099.10    11701.88    151.07 o 
   5   4   2     5297.46     5868.17    121.64 o 
   6   4   2       28.75       13.00     56.70 o 
   7   4   2      694.93      769.66     59.86 o 
   8   4   2     4273.37     3807.35    152.00 o 
   9   4   2     2079.07     2010.81    136.40 o 
   1   5   2    12558.63    12249.39    152.50 o 
   2   5   2    13859.41    13071.30    123.23 o 
   3   5   2    16482.74    18066.55    163.58 o 
   4   5   2     1685.63     1887.64     70.82 o 
   5   5   2     7337.25     7693.48    140.08 o 
   6   5   2     3435.66     3443.55    110.42 o 
   7   5   2     4461.92     4271.64    140.22 o 
   8   5   2       81.73       87.59     81.96 o 
   9   5   2     1367.25     1262.21    102.03 o 
   0   6   2    35385.05    32834.04    175.78 o 
   1   6   2    21728.86    20127.99    100.16 o 
   2   6   2     1337.61     1338.41     47.01 o 
   3   6   2    14580.24    14572.68    150.22 o 
   4   6   2    30795.88    31973.10    248.76 o 
   5   6   2     6260.43     6135.71    129.03 o 
   6   6   2     1480.97     1437.83     81.76 o 
   7   6   2     2466.32     2207.93    109.31 o 
   8   6   2     3835.50     3591.20    142.35 o 
   9   6   2     2439.73     2160.30    132.08 o 
   1   7   2    20619.88    19144.50    211.72 o 
   2   7   2    37794.36    39890.52    229.52 o 
   3   7   2    24189.76    24069.96    197.02 o 
   4   7   2       10.07       64.07     41.39 o 
   5   7   2    11176.57    11347.08    169.81 o 
   6   7   2     7268.61     7254.20    153.38 o 
   7   7   2     6068.25     5907.72    160.42 o 
   8   7   2      186.28      174.63     87.31 o 
   9   7   2     1610.08     1490.97    108.59 o 
   0   8   2    41838.16    38920.63    213.88 o 
   1   8   2    24230.17    21968.35    115.99 o 
   2   8   2     4964.23     5085.00     87.50 o 
   3   8   2    14670.39    14826.57    159.46 o 
   4   8   2    27709.85    28282.63    240.66 o 
   5   8   2    10707.76    10959.68    172.41 o 
   6   8   2      476.59      439.98     41.78 o 
   7   8   2     1426.93     1389.25    100.57 o 
   8   8   2     5675.91     5597.84    168.47 o 
   1   9   2    13629.56    13267.46     94.48 o 
   2   9   2    15917.51    14713.93    149.81 o 
   3   9   2    22561.71    23499.75    205.51 o 
   4   9   2      390.32      503.34     44.63 o 
   5   9   2     5193.48     5328.29    125.83 o 
   6   9   2     6050.63     5651.31    142.88 o 
   7   9   2     5673.45     5645.12    156.30 o 
   8   9   2       21.25      155.71     81.68 o 
   0  10   2    11422.38    10077.07    118.99 o 
   1  10   2    12065.98    11395.72    264.00 o 
   2  10   2      540.36      441.00     35.33 o 
   3  10   2     5382.14     5190.36    102.53 o 
   4  10   2    15583.51    15508.03    188.61 o 
   5  10   2     5019.38     4904.75    121.74 o 
   6  10   2      583.00      636.81     54.97 o 
   7  10   2      776.31      879.79     74.71 o 
   8  10   2     3464.27     3130.21    138.25 o 
   1  11   2     5184.89     4844.05     63.65 o 
   2  11   2     9289.40     9309.98    129.68 o 
   3  11   2     7148.04     6881.31    119.90 o 
   4  11   2      170.70      132.22     51.82 o 
   5  11   2     4215.17     4240.43    115.37 o 
   6  11   2     1915.28     2092.17     98.39 o 
   7  11   2     2921.77     2805.76    124.29 o 
   8  11   2      199.91      193.81     85.01 o 
   0  12   2    15196.97    15036.24    157.61 o 
   1  12   2     4980.83     4679.31     75.98 o 
   2  12   2      882.54      930.72     54.80 o 
   3  12   2     6100.95     6108.00    118.29 o 
   4  12   2     8396.50     8261.81    145.22 o 
   5  12   2     2447.95     2439.13     97.97 o 
   6  12   2      349.71      332.33     33.56 o 
   7  12   2     1191.96     1125.36     81.73 o 
   8  12   2     1840.26     1845.32    114.97 o 
   1  13   2     7712.21     7295.04     93.67 o 
   2  13   2     9549.65     8823.73    136.09 o 
   3  13   2     8750.05     8804.30    144.29 o 
   4  13   2      759.97      702.31     51.01 o 
   5  13   2     4799.75     4528.01    125.20 o 
   6  13   2     2424.85     2244.07    104.97 o 
   7  13   2     2806.18     2814.95    127.04 o 
   8  13   2        5.94      -74.95     83.62 o 
   0  14   2    14422.93    13026.54    163.86 o 
   1  14   2    11884.96    11528.38    115.81 o 
   2  14   2      171.75      137.66     21.67 o 
   3  14   2     6853.75     6591.11    133.03 o 
   4  14   2    14593.66    13990.08    200.75 o 
   5  14   2     4728.35     4664.26    131.38 o 
   6  14   2       34.44       65.09     63.80 o 
   7  14   2      923.98      935.73     69.18 o 
   1  15   2     9027.65     8336.83     98.97 o 
   2  15   2    15577.49    14844.96    189.52 o 
   3  15   2    12544.44    12303.45    182.78 o 
   4  15   2       46.76      108.42     54.58 o 
   5  15   2     4088.53     4060.64    129.01 o 
   6  15   2     5240.31     5076.19    153.01 o 
   7  15   2     3420.71     3278.15    142.77 o 
   0  16   2    17565.99    17107.58    204.16 o 
   1  16   2     8924.02     8269.14    102.42 o 
   2  16   2     1545.53     1466.29     78.08 o 
   3  16   2     5422.18     5035.25    130.08 o 
   4  16   2    13383.31    13517.85    211.53 o 
   5  16   2     4777.98     4543.19    139.03 o 
   6  16   2      828.35      757.87     67.24 o 
   7  16   2      936.17      919.57     78.68 o 
   1  17   2     5057.53     5011.22     85.80 o 
   2  17   2     7481.56     7119.82    145.73 o 
   3  17   2     7350.80     7205.85    154.11 o 
   4  17   2       94.88      121.88     62.97 o 
   5  17   2     2879.54     3077.15    117.73 o 
   6  17   2     2067.02     1990.97    117.67 o 
   7  17   2     2823.53     2483.25    144.02 o 
   0  18   2     4151.96     3782.21    112.13 o 
   1  18   2     4142.61     4092.37     83.98 o 
   2  18   2      247.85      266.38     32.64 o 
   3  18   2     2688.91     2455.88    103.33 o 
   4  18   2     4048.74     4189.84    133.15 o 
   5  18   2     2302.96     2324.43    113.35 o 
   6  18   2      172.82      193.99     42.60 o 
   1  19   2     2434.07     2354.97     68.40 o 
   2  19   2     2252.12     2323.04     94.90 o 
   3  19   2     3094.05     3084.51    117.85 o 
   4  19   2      427.28      365.72     40.94 o 
   5  19   2     1479.67     1702.24    103.89 o 
   6  19   2     1154.12     1235.05     91.04 o 
   0  20   2     4787.35     4913.76    132.49 o 
   1  20   2     2146.61     2205.49     70.04 o 
   2  20   2        8.14      -58.82     58.82 o 
   3  20   2     1936.28     1976.04    106.69 o 
   4  20   2     4110.65     4237.26    145.43 o 
   5  20   2      967.07     1168.09     83.38 o 
   6  20   2       20.76        0.00     85.74 o 
   1  21   2     2590.06     2508.97    130.87 o 
   2  21   2     5599.82     5798.22    156.75 o 
   3  21   2     2793.68     3025.39    127.51 o 
   4  21   2       65.88      146.68     73.11 o 
   5  21   2     1870.72     1964.57    121.25 o 
   0  22   2     7281.43     7750.60    177.35 o 
   1  22   2     3698.25     3812.88     96.67 o 
   2  22   2      244.29       78.56     85.29 o 
   3  22   2     2653.83     2760.44    128.32 o 
   4  22   2     5100.90     5678.23    169.61 o 
   5  22   2     2100.95     2253.05    134.46 o 
   1  23   2     3393.39     3454.43    116.92 o 
   2  23   2     4377.33     4744.25    154.22 o 
   3  23   2     4619.96     4954.60    163.10 o 
   4  23   2        4.03       35.22     83.71 o 
   0  24   2     3422.11     3528.01    142.78 o 
   1  24   2     3156.13     3429.52     99.16 o 
   2  24   2      187.76      148.72     82.80 o 
   3  24   2     1605.18     1784.85    120.87 o 
   1  25   2     1403.37     1540.47     80.71 o 
   2  25   2     1986.53     2151.07    131.04 o 
   0  26   2     1661.21     1999.58    122.34 o 
   1  26   2      843.86      986.76     55.08 o 
   1   0   3    24130.46    25339.42    135.98 o 
   2   0   3   220243.00   237512.89    721.33 o 
   3   0   3    11720.13    13509.20    178.14 o 
   4   0   3     4409.35     4684.58    124.41 o 
   5   0   3     1487.04     1793.63     94.79 o 
   6   0   3    25514.73    27353.23    355.82 o 
   7   0   3     2644.86     2898.53    148.66 o 
   8   0   3     2862.22     2734.99    169.89 o 
   9   0   3      101.45      121.51    117.37 o 
   0   1   3    62485.95    62702.45    203.43 o 
   1   1   3     1725.82     1656.00     27.06 o 
   2   1   3      509.55      635.54     62.14 o 
   3   1   3     1040.85     1203.61    122.11 o 
   4   1   3    33933.28    38081.90    636.63 o 
   5   1   3     2521.19     2767.44    104.66 o 
   6   1   3      140.54      194.46     34.51 o 
   7   1   3     1649.19     1562.57     94.68 o 
   8   1   3     8558.67     8720.55    193.47 o 
   9   1   3      158.21      100.35     87.69 o 
   1   2   3    10724.81    10100.94    123.97 o 
   2   2   3    85025.29    91231.21    369.22 o 
   3   2   3     2637.25     2616.39     88.72 o 
   4   2   3       11.26      219.57     62.23 o 
   5   2   3      369.08      401.12     46.25 o 
   6   2   3    22243.20    23751.47    850.21 o 
   7   2   3     1319.84     1429.68     76.01 o 
   8   2   3     1365.86     1333.92     74.95 o 
   9   2   3       29.82       19.59    159.17 o 
   0   3   3     1275.13     1631.26     47.68 o 
   1   3   3      525.12      690.94     24.34 o 
   2   3   3       91.66      151.58     15.49 o 
   3   3   3       55.67       63.71     33.38 o 
   4   3   3    13803.18    14581.86    183.31 o 
   5   3   3      167.97      196.12     26.55 o 
   6   3   3      491.00      516.72     45.19 o 
   7   3   3      767.34      835.45     70.56 o 
   8   3   3     6567.78     5978.65    190.48 o 
   9   3   3       67.86      -19.91     98.65 o 
   1   4   3     8497.74     8633.76     70.52 o 
   2   4   3    60972.17    64115.60    303.14 o 
   3   4   3      796.85      973.17     51.86 o 
   4   4   3      810.31      924.24     57.66 o 
   5   4   3      208.91      228.03     26.28 o 
   6   4   3    14301.11    15162.09    228.36 o 
   7   4   3      928.56      947.69     71.21 o 
   8   4   3      657.74      797.83     60.04 o 
   9   4   3        9.62      -81.31    105.56 o 
   0   5   3    13238.23    12739.16    118.39 o 
   1   5   3       59.28       75.07      7.99 o 
   2   5   3     2012.38     2156.22     61.64 o 
   3   5   3      803.51      847.38     48.44 o 
   4   5   3    16265.18    17483.05    196.77 o 
   5   5   3      699.95      802.76     61.89 o 
   6   5   3       18.04      167.51     58.54 o 
   7   5   3     1115.50     1161.53     79.61 o 
   8   5   3     6254.59     5940.81    184.71 o 
   9   5   3       52.31       27.93     98.92 o 
   1   6   3    12902.04    12089.58     86.48 o 
   2   6   3    92241.57    94116.68    380.89 o 
   3   6   3     4083.70     3922.69     88.12 o 
   4   6   3      792.54     1098.64     62.73 o 
   5   6   3     1084.91     1117.14     70.95 o 
   6   6   3    21578.98    21933.12    271.87 o 
   7   6   3     1350.87     1299.98     97.98 o 
   8   6   3     1847.43     1746.40    118.67 o 
   0   7   3    28985.24    27209.89    185.47 o 
   1   7   3     2203.15     1644.61     91.42 o 
   2   7   3       18.83       99.02     35.68 o 
   3   7   3      555.25      704.34     47.41 o 
   4   7   3    30431.54    30813.42    265.32 o 
   5   7   3     1642.73     1521.18     81.96 o 
   6   7   3      112.86      158.03     66.38 o 
   7   7   3     1775.08     1696.37    106.22 o 
   8   7   3     8021.01     7526.56    201.62 o 
   1   8   3     9506.51     9043.02     80.68 o 
   2   8   3   109481.56   103866.11    420.61 o 
   3   8   3     6152.38     6265.12    110.50 o 
   4   8   3      929.05      797.40     61.44 o 
   5   8   3      494.61      459.73     35.23 o 
   6   8   3    19517.06    19244.71    256.20 o 
   7   8   3     2085.51     2040.45    112.70 o 
   8   8   3     1692.29     1611.24    121.24 o 
   0   9   3    40527.51    38358.90    235.92 o 
   1   9   3      338.20      461.40     23.05 o 
   2   9   3      688.72      759.89     48.43 o 
   3   9   3      344.18      403.00     35.23 o 
   4   9   3    19566.85    19377.05    212.57 o 
   5   9   3     1924.45     2088.09     87.97 o 
   6   9   3       11.80       71.08     63.52 o 
   7   9   3      316.40      307.05     40.94 o 
   8   9   3     5741.46     5133.24    176.78 o 
   1  10   3     4843.77     4552.56     63.17 o 
   2  10   3    55955.31    52778.38    310.87 o 
   3  10   3     1461.60     1503.61     65.35 o 
   4  10   3      171.54      207.73     23.97 o 
   5  10   3      145.34      197.31     26.83 o 
   6  10   3    13346.22    12963.61    214.84 o 
   7  10   3      658.41      665.40     57.55 o 
   8  10   3      740.32      677.77     60.68 o 
   0  11   3     3081.61     3031.26     75.72 o 
   1  11   3       45.58       60.14     23.47 o 
   2  11   3       85.05       72.19     37.52 o 
   3  11   3      106.61      120.78     19.27 o 
   4  11   3    11375.30    11103.60    171.09 o 
   5  11   3       38.50        2.58     55.04 o 
   6  11   3      126.10      158.03     33.01 o 
   7  11   3     1290.26     1123.30     87.00 o 
   8  11   3     4592.88     4304.29    167.71 o 
   1  12   3     4292.57     4039.20     64.64 o 
   2  12   3    29164.01    27319.06    238.63 o 
   3  12   3      463.38      408.09     29.14 o 
   4  12   3      204.44      202.85     27.29 o 
   5  12   3      831.26      911.32     67.15 o 
   6  12   3    10757.65    10484.85    199.61 o 
   7  12   3      651.29      655.06     56.26 o 
   8  12   3      537.99      510.32     50.17 o 
   0  13   3    10091.57     9655.30    139.44 o 
   1  13   3      234.61      306.53     17.20 o 
   2  13   3      687.05      640.89     50.09 o 
   3  13   3      862.55      811.88     61.90 o 
   4  13   3     9234.80     9210.78    165.29 o 
   5  13   3      976.74     1034.54     79.42 o 
   6  13   3       12.19       96.89     69.33 o 
   7  13   3      509.93      587.51     44.72 o 
   1  14   3     4889.43     4706.53     76.41 o 
   2  14   3    41277.48    39191.58    306.40 o 
   3  14   3     3468.20     3535.20    102.39 o 
   4  14   3      785.77      763.54     62.54 o 
   5  14   3      122.80      136.27     62.23 o 
   6  14   3    10566.72    10837.87    214.65 o 
   7  14   3      937.43      955.65     67.52 o 
   0  15   3    17888.02    16605.71    198.66 o 
   1  15   3     1157.33     1006.23     46.32 o 
   2  15   3        2.36      -52.73     52.73 o 
   3  15   3       69.83       -2.40     51.54 o 
   4  15   3    15013.18    14243.04    214.18 o 
   5  15   3      739.11      788.76     66.87 o 
   6  15   3       74.45       23.69     77.26 o 
   7  15   3      410.29      324.30     46.84 o 
   1  16   3     2311.29     2120.04     62.86 o 
   2  16   3    41589.32    40688.50    333.99 o 
   3  16   3     1149.33     1133.49     75.65 o 
   4  16   3      125.32       11.25     67.49 o 
   5  16   3      374.06      322.00     35.78 o 
   6  16   3    10493.87    10366.45    217.83 o 
   7  16   3      699.84      653.68     65.94 o 
   0  17   3    16712.06    15975.04    208.99 o 
   1  17   3       46.70       29.77     34.96 o 
   2  17   3       96.85      -35.22     65.37 o 
   3  17   3      502.76      453.54     33.11 o 
   4  17   3    10464.59    10315.96    197.83 o 
   5  17   3      450.73      550.43     51.27 o 
   6  17   3        7.35       98.92     78.55 o 
   1  18   3     2057.66     2094.04     65.98 o 
   2  18   3    20694.47    20924.49    257.29 o 
   3  18   3      805.02      800.60     64.66 o 
   4  18   3      203.10      115.99     35.04 o 
   5  18   3      226.51      202.57     78.00 o 
   6  18   3     5779.98     5609.47    177.80 o 
   0  19   3     2125.23     2014.22     96.65 o 
   1  19   3      296.57      273.57     74.69 o 
   2  19   3       12.13       -5.62     64.44 o 
   3  19   3       71.46       26.83     62.42 o 
   4  19   3     4077.52     3940.38    139.15 o 
   5  19   3      129.28      162.45     74.22 o 
   6  19   3       14.32       78.18     86.29 o 
   1  20   3     1061.34     1109.05     56.19 o 
   2  20   3     7628.23     7612.89    172.87 o 
   3  20   3      381.02      401.58     39.10 o 
   4  20   3       34.70      -30.61     71.82 o 
   5  20   3      115.34      103.81     78.46 o 
   0  21   3     3541.35     3541.67    125.35 o 
   1  21   3       41.55      102.36     43.66 o 
   2  21   3       41.46      -18.99     74.77 o 
   3  21   3      182.54      194.27     36.97 o 
   4  21   3     3998.45     4349.07    151.69 o 
   5  21   3      254.92      339.49     44.07 o 
   1  22   3     1101.09     1179.04     62.41 o 
   2  22   3    15674.15    16833.22    265.57 o 
   3  22   3      715.21      854.65     60.13 o 
   4  22   3      280.73      250.24     88.15 o 
   0  23   3    11012.54    11184.98    219.76 o 
   1  23   3      485.63      474.21     30.68 o 
   2  23   3       46.31      -87.77     87.77 o 
   3  23   3      152.28      146.60     75.60 o 
   4  23   3     6722.71     7086.84    197.47 o 
   1  24   3      882.99      911.45     49.60 o 
   2  24   3    12661.80    13919.41    258.46 o 
   3  24   3      536.19      570.91     50.26 o 
   0  25   3     3421.33     4074.73    155.97 o 
   1  25   3       65.25      119.22     56.11 o 
   2  25   3        0.79       56.42     91.27 o 
   0   0   4      208.35      412.96     32.74 o 
   1   0   4    46648.66    47444.17    304.15 o 
   2   0   4      129.20      247.30     21.21 o 
   3   0   4    39598.56    41423.06    329.60 o 
   4   0   4     6093.96     6208.41    148.47 o 
   5   0   4    33214.25    34476.78    370.86 o 
   6   0   4      225.53      225.26     41.77 o 
   7   0   4     5815.37     5927.43    203.32 o 
   8   0   4      924.13     1014.41     90.02 o 
   9   0   4     4646.75     4418.13    212.05 o 
   1   1   4    64558.65    65024.35    184.37 o 
   2   1   4       47.07      164.03     56.47 o 
   3   1   4    19324.87    21359.46    397.19 o 
   4   1   4      157.82      247.75     25.08 o 
   5   1   4    13847.06    15112.24    248.57 o 
   6   1   4       12.22      166.11    148.43 o 
   7   1   4     8236.88     8711.33    168.08 o 
   8   1   4        6.32        1.80    122.29 o 
   9   1   4     2226.95     2200.46    117.92 o 
   0   2   4     9711.66    10025.90    307.44 o 
   1   2   4    66724.73    66384.75    171.77 o 
   2   2   4     2870.70     3128.71     59.25 o 
   3   2   4    10131.31    11845.49    161.21 o 
   4   2   4     2008.78     2298.63     70.23 o 
   5   2   4    26905.11    29161.37    234.88 o 
   6   2   4      343.72      317.65     42.33 o 
   7   2   4     4077.66     4499.92    124.38 o 
   8   2   4      463.80      556.22     43.85 o 
   9   2   4     3847.87     3839.17    146.83 o 
   1   3   4    19559.79    19504.95    122.06 o 
   2   3   4       20.20       71.82     35.86 o 
   3   3   4    10481.86    11654.54    161.98 o 
   4   3   4      250.15      232.56     24.25 o 
   5   3   4     6138.98     6531.48    155.20 o 
   6   3   4      352.86      321.54     36.33 o 
   7   3   4     5563.85     5696.49    176.56 o 
   8   3   4        0.99      -96.25     96.25 o 
   0   4   4      214.26      307.36     26.84 o 
   1   4   4     5597.15     5151.35     63.71 o 
   2   4   4      342.66      486.13     36.15 o 
   3   4   4     7429.57     7215.79    125.17 o 
   4   4   4     1485.83     1513.99     71.35 o 
   5   4   4    18438.91    18635.79    243.71 o 
   6   4   4      140.18      173.43     32.27 o 
   7   4   4     3778.27     3797.33    150.87 o 
   8   4   4      339.55      296.17     50.81 o 
   1   5   4    12841.90    11310.59    222.17 o 
   2   5   4      353.94      478.10     37.08 o 
   3   5   4     3393.08     3183.74     86.94 o 
   4   5   4     1530.77     1514.75     74.31 o 
   5   5   4     8804.46     8772.82    168.47 o 
   6   5   4       94.07      122.53     64.72 o 
   7   5   4     4708.28     4687.02    155.11 o 
   8   5   4       12.99      -82.60     82.60 o 
   0   6   4     6558.89     6155.09     97.19 o 
   1   6   4    43779.88    40859.11    471.72 o 
   2   6   4      839.16      826.20     48.63 o 
   3   6   4    11772.29    12292.12    160.36 o 
   4   6   4     2181.44     2244.60     84.41 o 
   5   6   4    20388.91    20507.00    251.60 o 
   6   6   4       98.85       71.36     67.40 o 
   7   6   4     4329.48     4355.07    156.74 o 
   8   6   4      574.01      580.42     52.56 o 
   1   7   4    60640.60    59139.38    696.62 o 
   2   7   4     1024.02     1089.15     56.11 o 
   3   7   4    25981.49    26860.24    242.01 o 
   4   7   4        9.80       58.27     43.70 o 
   5   7   4    10100.75    10525.45    185.84 o 
   6   7   4        8.27       62.14     62.51 o 
   7   7   4     7154.55     7175.93    187.15 o 
   8   7   4        2.69       21.20     91.82 o 
   0   8   4     2373.04     2294.47     68.21 o 
   1   8   4    54110.71    52400.55    886.97 o 
   2   8   4      720.28      845.32     52.95 o 
   3   8   4    26892.61    24682.09    232.09 o 
   4   8   4     3921.75     3729.04    105.41 o 
   5   8   4    31385.63    30138.60    305.68 o 
   6   8   4      493.93      430.20     36.70 o 
   7   8   4     4144.22     4244.05    152.46 o 
   8   8   4      535.19      520.93     53.95 o 
   1   9   4    33696.95    30898.40    165.46 o 
   2   9   4       93.86      389.63     28.77 o 
   3   9   4    13430.41    12489.40    169.24 o 
   4   9   4      130.56      134.89     48.13 o 
   5   9   4    10505.53    10464.51    185.74 o 
   6   9   4        9.73       87.49     33.65 o 
   7   9   4     7582.72     7250.35    187.17 o 
   8   9   4        2.94      -66.84     92.93 o 
   0  10   4      525.49      426.78     34.50 o 
   1  10   4    17788.40    15381.08    270.62 o 
   2  10   4      281.63      242.34     20.19 o 
   3  10   4     6171.96     6202.00    126.35 o 
   4  10   4      766.95      868.27     62.91 o 
   5  10   4    14520.32    14226.25    216.05 o 
   6  10   4      108.19      147.52     32.36 o 
   7  10   4     2916.34     2665.33    128.62 o 
   8  10   4      331.31      294.32     47.49 o 
   1  11   4     7340.29     7037.34     85.01 o 
   2  11   4       57.97      148.71     19.08 o 
   3  11   4     3712.19     3919.41    103.08 o 
   4  11   4      233.29      198.24     26.46 o 
   5  11   4     2895.84     2816.26    110.92 o 
   6  11   4      248.88      300.31     33.84 o 
   7  11   4     2538.92     2551.93    127.21 o 
   8  11   4       11.73      -42.41     77.90 o 
   0  12   4     1474.83     1305.18     64.61 o 
   1  12   4     7691.58     7685.43     90.88 o 
   2  12   4       12.23      -19.91     41.76 o 
   3  12   4     3650.57     3285.64     96.69 o 
   4  12   4      873.73      783.43     60.42 o 
   5  12   4     8624.41     8003.90    172.56 o 
   6  12   4       43.76       96.90     59.65 o 
   7  12   4     2115.02     2109.71    128.01 o 
   1  13   4    13152.21    11679.83    116.32 o 
   2  13   4      105.91      124.10     43.33 o 
   3  13   4     4813.27     4460.71    112.94 o 
   4  13   4      430.50      402.43     29.97 o 
   5  13   4     6410.32     6160.51    152.69 o 
   6  13   4        6.30      -26.55     70.99 o 
   7  13   4     3487.82     3176.82    143.15 o 
   0  14   4     2057.56     1885.34     77.28 o 
   1  14   4    22847.68    20802.52    159.19 o 
   2  14   4      110.64       91.37     48.50 o 
   3  14   4    12328.83    11932.85    187.56 o 
   4  14   4     1882.79     2090.48     94.42 o 
   5  14   4    14817.40    14577.67    233.18 o 
   6  14   4      102.97       -6.91     75.69 o 
   7  14   4     3224.07     3185.17    142.11 o 
   1  15   4    25935.21    25165.56    181.96 o 
   2  15   4      288.85      303.18     28.12 o 
   3  15   4    15180.74    14931.18    213.25 o 
   4  15   4        5.22       59.37     56.42 o 
   5  15   4     6167.48     5780.58    162.54 o 
   6  15   4       11.56      -72.28     72.28 o 
   7  15   4     5153.75     5004.51    178.01 o 
   0  16   4      796.49      947.04     67.80 o 
   1  16   4    20967.07    20475.62    172.69 o 
   2  16   4      430.63      357.99     30.62 o 
   3  16   4     7554.92     6950.03    156.71 o 
   4  16   4      793.71      854.73     67.52 o 
   5  16   4    12961.96    12693.80    230.16 o 
   6  16   4      161.15      160.61     39.74 o 
   1  17   4     7827.52     7501.69    202.81 o 
   2  17   4      125.02      128.52     27.75 o 
   3  17   4     4182.43     3940.91    124.86 o 
   4  17   4       48.10       65.27     62.51 o 
   5  17   4     2921.77     2840.68    132.78 o 
   6  17   4       11.59       26.74     75.04 o 
   0  18   4       37.71      -23.97     54.21 o 
   1  18   4     3457.65     3191.00     80.29 o 
   2  18   4        0.23       16.87     53.10 o 
   3  18   4     2426.69     2730.73    107.28 o 
   4  18   4      275.55      323.18     37.71 o 
   5  18   4     4498.41     4530.98    156.07 o 
   6  18   4       18.11       95.51     74.86 o 
   1  19   4     3797.74     3794.76     87.10 o 
   2  19   4       13.97       79.38     54.58 o 
   3  19   4     1831.58     1744.29    103.18 o 
   4  19   4      100.75       -3.41     71.27 o 
   5  19   4     1999.92     1794.39    112.40 o 
   0  20   4     1392.53     1394.58     87.28 o 
   1  20   4     6657.75     6833.88    115.95 o 
   2  20   4       52.90       68.50     61.40 o 
   3  20   4     2902.85     3069.88    125.76 o 
   4  20   4      498.84      447.98     43.71 o 
   5  20   4     4581.10     4480.03    163.73 o 
   1  21   4     7134.49     7291.57    197.32 o 
   2  21   4      198.92      170.85     36.79 o 
   3  21   4     4156.27     4190.70    148.47 o 
   4  21   4       16.59      -18.62     75.23 o 
   5  21   4     2725.51     2807.70    147.70 o 
   0  22   4      278.56      150.76     80.13 o 
   1  22   4     6455.57     6630.47    188.25 o 
   2  22   4       10.70      -73.29     73.29 o 
   3  22   4     4222.39     4492.14    156.51 o 
   4  22   4      420.42      482.17     49.33 o 
   1  23   4     5155.23     5627.69    118.15 o 
   2  23   4        6.61      -83.89     83.89 o 
   3  23   4     3284.29     4078.70    151.25 o 
   0  24   4      118.78      204.22     79.75 o 
   1  24   4     4710.99     5264.68    120.68 o 
   2  24   4       62.44       27.57     82.88 o 
   1  25   4     2668.16     3203.01    102.20 o 
   1   0   5    17008.73    17852.42    215.82 o 
   2   0   5    50549.51    51122.89    361.13 o 
   3   0   5    10900.67    12469.55    195.17 o 
   4   0   5     4572.05     4625.91    141.20 o 
   5   0   5     1155.34     1368.03     97.89 o 
   6   0   5    17638.15    19577.42    319.87 o 
   7   0   5     2819.16     2618.61    154.94 o 
   8   0   5      771.96      729.43     65.76 o 
   0   1   5    42554.80    40730.43    208.48 o 
   1   1   5    13383.82    13736.18    142.39 o 
   2   1   5      550.59      586.61     33.04 o 
   3   1   5     3361.41     3552.86     77.16 o 
   4   1   5    27436.52    29626.86    293.52 o 
   5   1   5    11141.85    11946.88    162.43 o 
   6   1   5      229.76      341.36     30.64 o 
   7   1   5     2329.55     2518.99    116.59 o 
   8   1   5     6442.86     6780.08    167.27 o 
   1   2   5     7640.79     6685.05     65.63 o 
   2   2   5    35031.71    37046.33    213.13 o 
   3   2   5      597.30      581.14     31.72 o 
   4   2   5      417.38      499.43     30.27 o 
   5   2   5     2022.37     2188.97    245.71 o 
   6   2   5    13850.18    14398.16    702.76 o 
   7   2   5     1633.20     1820.31    124.48 o 
   8   2   5      356.85      341.12     88.13 o 
   0   3   5    29184.39    29539.35    236.80 o 
   1   3   5     2601.72     2314.25     76.23 o 
   2   3   5     1087.30     1247.72     61.28 o 
   3   3   5     3221.49     3475.33    101.89 o 
   4   3   5    16294.26    17101.94    232.02 o 
   5   3   5     4237.54     4392.23    133.89 o 
   6   3   5      165.01       90.17     78.65 o 
   7   3   5     1917.05     1706.54    129.67 o 
   8   3   5     4398.96     4283.23    185.72 o 
   1   4   5    11775.59    12273.00    120.82 o 
   2   4   5    30562.99    31255.94    260.00 o 
   3   4   5     1345.26     1603.73     73.56 o 
   4   4   5       24.36       76.15     49.69 o 
   5   4   5      686.92      675.90     49.44 o 
   6   4   5     8714.09     8905.39    203.72 o 
   7   4   5      855.95      899.29     61.52 o 
   8   4   5       79.36       54.12    101.97 o 
   0   5   5    39890.95    38475.27    267.18 o 
   1   5   5    12968.63    14061.87    115.66 o 
   2   5   5       64.70      138.85     18.62 o 
   3   5   5     2883.68     2764.29     91.68 o 
   4   5   5    15537.00    15759.21    215.85 o 
   5   5   5     6542.99     6441.58    157.70 o 
   6   5   5       25.57      140.13     66.84 o 
   7   5   5     1667.86     1898.03    115.35 o 
   8   5   5     4687.64     4604.33    176.41 o 
   1   6   5    10526.72     9555.33     96.54 o 
   2   6   5    35668.63    35500.38    275.83 o 
   3   6   5     2817.57     2664.80     85.48 o 
   4   6   5     1082.49     1081.73     75.01 o 
   5   6   5     1977.63     2084.61    101.18 o 
   6   6   5    13363.16    13457.81    238.18 o 
   7   6   5     2054.00     2106.81    119.24 o 
   8   6   5      658.07      654.68     56.90 o 
   0   7   5    31153.89    28292.30    235.21 o 
   1   7   5     4950.56     3986.35    165.58 o 
   2   7   5       40.89      121.60     20.01 o 
   3   7   5     3916.90     4173.57    109.78 o 
   4   7   5    24356.32    24327.49    268.69 o 
   5   7   5     8550.33     8960.85    181.52 o 
   6   7   5      379.54      344.04     41.03 o 
   7   7   5     2327.94     2262.82    127.66 o 
   8   7   5     5269.28     5078.57    190.23 o 
   1   8   5     6789.17     6199.43    162.80 o 
   2   8   5    32828.75    30341.94    260.04 o 
   3   8   5     3334.84     3188.31     98.07 o 
   4   8   5     1759.09     1734.45     88.25 o 
   5   8   5     1072.25     1050.23     83.21 o 
   6   8   5    12815.41    12212.70    231.17 o 
   7   8   5     1788.74     1736.06    116.92 o 
   8   8   5      315.40      407.18     52.56 o 
   0   9   5    30238.73    27129.41    235.04 o 
   1   9   5     9047.83     8942.19    165.96 o 
   2   9   5      187.85      169.57     21.94 o 
   3   9   5     1318.26     1370.69     72.26 o 
   4   9   5    16255.34    15786.20    216.65 o 
   5   9   5     6075.52     5615.16    152.51 o 
   6   9   5       10.95       54.39     70.07 o 
   7   9   5     1202.71     1320.47     94.09 o 
   8   9   5     5008.05     4803.85    180.31 o 
   1  10   5     6806.63     6113.69     84.34 o 
   2  10   5    24213.33    23204.29    235.24 o 
   3  10   5     1616.73     1456.69     71.81 o 
   4  10   5      212.48      201.47     29.41 o 
   5  10   5      859.61      874.25     67.61 o 
   6  10   5     9705.44     9114.81    199.76 o 
   7  10   5     1041.53      980.34     72.96 o 
   8  10   5      216.66      190.03     99.76 o 
   0  11   5    19320.16    19191.85    208.04 o 
   1  11   5     2737.53     2399.58     75.85 o 
   2  11   5      265.85      218.63     23.70 o 
   3  11   5     3337.43     3218.25    104.52 o 
   4  11   5    13214.41    12718.36    202.52 o 
   5  11   5     3638.42     3443.40    125.56 o 
   6  11   5       20.54      145.85     70.71 o 
   7  11   5     1529.29     1343.55    101.58 o 
   1  12   5     5483.19     5360.12     97.67 o 
   2  12   5    17217.23    16454.73    207.13 o 
   3  12   5      746.67      787.44     57.00 o 
   4  12   5      264.51      188.19     62.89 o 
   5  12   5     1207.96     1226.09     86.44 o 
   6  12   5     5833.76     5570.93    167.03 o 
   7  12   5      954.20      791.29     52.48 o 
   0  13   5    15591.76    13829.79    187.70 o 
   1  13   5     5036.04     5073.40     93.92 o 
   2  13   5       10.18       -4.70     49.51 o 
   3  13   5     1298.17     1205.15     76.03 o 
   4  13   5     7360.68     6749.17    156.42 o 
   5  13   5     3414.21     3374.99    125.44 o 
   6  13   5       19.80      117.91     73.02 o 
   7  13   5      958.63     1092.81     87.25 o 
   1  14   5     3784.79     3460.63     89.20 o 
   2  14   5    13530.41    12579.29    191.36 o 
   3  14   5     1792.69     1632.92     85.65 o 
   4  14   5      160.66      113.59     70.07 o 
   5  14   5      421.80      387.85     39.65 o 
   6  14   5     6811.27     6402.99    180.97 o 
   7  14   5      860.74      909.48     66.22 o 
   0  15   5    15326.03    14459.68    204.26 o 
   1  15   5     2614.50     2365.54    108.28 o 
   2  15   5       10.49       51.72     52.37 o 
   3  15   5     1513.44     1529.59     85.45 o 
   4  15   5    12857.29    12731.04    217.34 o 
   5  15   5     3619.03     3769.77    140.68 o 
   6  15   5       77.86      205.04     84.27 o 
   1  16   5     3393.48     3120.56     76.89 o 
   2  16   5    20612.24    20059.25    254.42 o 
   3  16   5     1409.79     1304.41     90.61 o 
   4  16   5      765.31      705.48     44.64 o 
   5  16   5     1059.43      945.40     73.61 o 
   6  16   5     7323.49     7249.76    195.15 o 
   0  17   5    19830.84    18727.62    245.06 o 
   1  17   5     4137.26     4261.62     90.87 o 
   2  17   5      185.27      117.56     64.63 o 
   3  17   5     1640.88     1731.89     92.56 o 
   4  17   5     9608.68     9171.40    201.20 o 
   5  17   5     3123.31     2892.41    133.43 o 
   6  17   5       70.53       72.93     84.82 o 
   1  18   5     3325.47     3294.01     84.09 o 
   2  18   5     9655.78     9863.42    193.29 o 
   3  18   5     1482.48     1540.69     95.59 o 
   4  18   5      151.87      235.75     80.31 o 
   5  18   5      441.28      603.71     56.06 o 
   6  18   5     4188.32     3999.60    163.32 o 
   0  19   5     4014.04     4149.14    132.14 o 
   1  19   5     1339.33     1234.45     60.37 o 
   2  19   5      122.91       87.50     66.20 o 
   3  19   5      762.06      928.01     73.32 o 
   4  19   5     3765.71     3848.86    144.10 o 
   5  19   5     1323.49     1398.17    109.78 o 
   1  20   5      820.88      923.78     50.64 o 
   2  20   5     3641.53     3785.00    135.23 o 
   3  20   5      118.16      156.74     73.57 o 
   4  20   5        8.44       22.40     72.65 o 
   5  20   5      331.50      348.26     45.55 o 
   0  21   5     5504.99     5554.51    160.33 o 
   1  21   5      748.02      871.14     46.43 o 
   2  21   5        4.03       76.61     71.26 o 
   3  21   5      502.32      478.97     45.37 o 
   4  21   5     3139.49     3224.32    145.06 o 
   1  22   5     1628.04     1627.85     78.88 o 
   2  22   5     7514.15     8054.70    200.54 o 
   3  22   5     1036.79     1169.68     93.62 o 
   0  23   5     8758.54     9551.80    215.29 o 
   1  23   5     2400.22     2424.66    108.32 o 
   2  23   5        9.26      -73.75     82.79 o 
   3  23   5      898.81     1075.33     89.19 o 
   1  24   5     1491.37     1623.32     85.06 o 
   2  24   5     6968.50     7601.69    207.02 o 
   0   0   6    76624.63    75746.70    446.38 o 
   1   0   6    30399.47    34747.95    214.82 o 
   2   0   6        3.84       10.42     45.17 o 
   3   0   6    20145.03    20722.96    265.71 o 
   4   0   6    36752.27    38400.41    391.02 o 
   5   0   6    12028.96    12364.31    241.14 o 
   6   0   6      537.48      611.43     52.20 o 
   7   0   6      683.60      752.10     80.88 o 
   8   0   6     5604.80     5349.18    233.90 o 
   1   1   6     2654.25     2803.34     47.01 o 
   2   1   6    29096.76    29997.03    404.99 o 
   3   1   6     7505.15     7932.79    119.01 o 
   4   1   6        7.46       29.58     46.51 o 
   5   1   6     4848.20     5130.84    118.60 o 
   6   1   6     8763.15     9058.98    224.27 o 
   7   1   6     1684.82     1656.40    172.37 o 
   8   1   6      103.11      212.85     87.72 o 
   0   2   6    51677.26    49251.99    788.73 o 
   1   2   6    19903.33    16179.72    240.93 o 
   2   2   6      619.84      665.00     81.36 o 
   3   2   6     6676.32     7571.49    163.10 o 
   4   2   6    26700.43    28172.75    315.86 o 
   5   2   6     4283.80     4707.07    158.14 o 
   6   2   6      414.20      388.70     33.43 o 
   7   2   6      422.89      450.07     40.39 o 
   8   2   6     5629.68     5738.11    183.33 o 
   1   3   6      250.56      389.71     18.70 o 
   2   3   6    10297.76    10558.67    169.99 o 
   3   3   6      803.71      764.95     57.75 o 
   4   3   6      108.86      201.27     31.44 o 
   5   3   6     1585.40     1376.74    107.79 o 
   6   3   6     6653.51     6883.20    193.16 o 
   7   3   6      715.10      881.69     64.93 o 
   8   3   6       52.35      188.35    110.72 o 
   0   4   6    18539.65    18465.24    207.01 o 
   1   4   6     6983.99     8168.57    118.97 o 
   2   4   6      467.46      629.47     49.53 o 
   3   4   6     7013.89     6288.78    143.33 o 
   4   4   6    19138.41    19651.47    263.83 o 
   5   4   6     3523.33     3476.55    133.15 o 
   6   4   6      430.06      451.67     43.16 o 
   7   4   6       65.82       37.06     89.71 o 
   8   4   6     4588.03     4585.33    193.95 o 
   1   5   6      428.22      497.88     52.34 o 
   2   5   6     8340.72     8266.81    147.54 o 
   3   5   6     1669.38     1697.17     82.71 o 
   4   5   6       38.18      112.94     29.13 o 
   5   5   6     2660.07     2421.95    114.05 o 
   6   5   6     5568.15     5599.20    171.76 o 
   7   5   6      611.42      658.46     53.21 o 
   8   5   6       36.14      150.27    102.98 o 
   0   6   6    40611.24    37814.57    295.44 o 
   1   6   6    20494.48    17400.06    144.65 o 
   2   6   6      383.09      349.06     25.36 o 
   3   6   6     9669.20    10264.58    176.56 o 
   4   6   6    22434.00    22415.89    276.95 o 
   5   6   6     4221.42     4138.08    139.77 o 
   6   6   6      257.38      312.85     40.02 o 
   7   6   6     1035.84     1102.39     95.47 o 
   8   6   6     4570.97     4584.53    188.31 o 
   1   7   6     2543.87     2475.69    133.23 o 
   2   7   6    26287.19    25193.42    259.00 o 
   3   7   6     6007.58     5528.08    136.04 o 
   4   7   6        7.35      104.18     56.24 o 
   5   7   6     5106.63     5240.20    153.89 o 
   6   7   6     7974.41     7783.97    199.85 o 
   7   7   6     1600.40     1652.35    124.66 o 
   8   7   6       77.19      -30.15    109.44 o 
   0   8   6    61300.95    57600.50    373.21 o 
   1   8   6    19797.95    20281.58    157.25 o 
   2   8   6       63.31      100.40     48.22 o 
   3   8   6    11074.42    10161.49    179.27 o 
   4   8   6    31527.73    29252.40    316.53 o 
   5   8   6     9531.71     9192.44    193.34 o 
   6   8   6      483.86      394.96     42.42 o 
   7   8   6      280.24      335.16     50.80 o 
   8   8   6     5275.73     4926.24    200.75 o 
   1   9   6     1195.82     1109.17     46.58 o 
   2   9   6    22115.54    20802.32    235.55 o 
   3   9   6     5793.14     5832.96    137.37 o 
   4   9   6       48.34       46.37     62.88 o 
   5   9   6     1481.07     1561.18    101.22 o 
   6   9   6     7561.24     6796.48    188.49 o 
   7   9   6     1484.78     1579.98    116.25 o 
   0  10   6    26116.63    23366.68    242.66 o 
   1  10   6     9734.85     8328.58    133.98 o 
   2  10   6      347.41      356.41     26.00 o 
   3  10   6     3276.60     3492.25    112.82 o 
   4  10   6    15955.87    15789.05    232.82 o 
   5  10   6     2748.34     2811.78    122.35 o 
   6  10   6      371.41      409.14     44.17 o 
   7  10   6      143.19      133.23     86.21 o 
   1  11   6      134.64      209.64     62.42 o 
   2  11   6     4335.42     4142.42    115.59 o 
   3  11   6      184.99      201.37     27.85 o 
   4  11   6       39.28      110.54     61.40 o 
   5  11   6     1776.46     1658.11    103.27 o 
   6  11   6     3305.70     3273.89    139.73 o 
   7  11   6      282.31      224.70     90.27 o 
   0  12   6     9884.40     9316.22    161.09 o 
   1  12   6     3682.02     3727.75    109.26 o 
   2  12   6      124.04      146.78     52.09 o 
   3  12   6     5589.37     4980.26    134.44 o 
   4  12   6     9110.66     8902.94    182.16 o 
   5  12   6     1381.21     1256.35     96.32 o 
   6  12   6      126.23       64.91     83.53 o 
   7  12   6      496.56      398.18     49.89 o 
   1  13   6     1243.94     1145.24     53.09 o 
   2  13   6     7106.85     7062.10    153.29 o 
   3  13   6     2012.33     2091.52     97.11 o 
   4  13   6        4.33       55.87     65.46 o 
   5  13   6     2152.78     1995.09    111.22 o 
   6  13   6     4063.69     3947.55    152.90 o 
   7  13   6      701.98      677.47     52.66 o 
   0  14   6    26871.07    25709.77    275.47 o 
   1  14   6    13338.67    12217.11    138.04 o 
   2  14   6      107.89      111.74     56.52 o 
   3  14   6     4984.01     5289.53    141.94 o 
   4  14   6    15861.03    16404.42    251.55 o 
   5  14   6     4533.32     4721.72    157.76 o 
   6  14   6      203.00       95.24     87.50 o 
   1  15   6     1424.86     1358.56     58.25 o 
   2  15   6    16621.58    16816.53    237.30 o 
   3  15   6     4082.79     4094.94    132.71 o 
   4  15   6       50.86      129.72     69.79 o 
   5  15   6     1422.88     1435.86    110.90 o 
   6  15   6     5478.75     5247.39    179.16 o 
   0  16   6    23721.31    22982.99    278.82 o 
   1  16   6     5498.33     5572.71    101.56 o 
   2  16   6      113.47      187.90     67.21 o 
   3  16   6     3364.20     3330.37    126.27 o 
   4  16   6    13268.33    13520.41    240.22 o 
   5  16   6     2904.99     2913.11    130.74 o 
   6  16   6      279.40      138.58     96.72 o 
   1  17   6      295.58      314.06     22.91 o 
   2  17   6     6521.85     6276.65    163.05 o 
   3  17   6      928.58      946.10     68.35 o 
   4  17   6       32.79      -17.98     77.07 o 
   5  17   6     1248.98     1082.92     75.83 o 
   0  18   6     6977.94     6848.02    165.78 o 
   1  18   6     3185.43     2950.94    111.15 o 
   2  18   6       68.45      111.37     63.98 o 
   3  18   6     1895.97     1700.46    112.40 o 
   4  18   6     5342.34     5715.73    170.84 o 
   5  18   6     1337.70     1333.24     94.19 o 
   1  19   6      352.15      367.42     28.58 o 
   2  19   6     2440.65     2445.10    117.05 o 
   3  19   6      599.53      616.22     48.42 o 
   4  19   6        8.72      -79.10     79.10 o 
   5  19   6      533.64      590.09     55.51 o 
   0  20   6     6207.05     5982.03    167.98 o 
   1  20   6     2416.29     2693.13    122.91 o 
   2  20   6       39.04       81.31     65.83 o 
   3  20   6     1724.64     1776.16    114.14 o 
   4  20   6     4704.31     4769.26    167.81 o 
   1  21   6      509.51      571.09     36.25 o 
   2  21   6     4451.22     4560.37    158.93 o 
   3  21   6      666.37      672.11     53.30 o 
   4  21   6        2.36      -84.17     84.17 o 
   0  22   6     8872.49     9421.48    217.35 o 
   1  22   6     2892.04     2931.51    197.25 o 
   2  22   6       22.99      -35.22     79.38 o 
   3  22   6     1808.48     2243.33    130.66 o 
   1  23   6      648.84      628.73     36.06 o 
   2  23   6     4841.74     5179.19    174.56 o 
   1   0   7    26454.90    25263.14    565.73 o 
   2   0   7      761.47      990.75     75.09 o 
   3   0   7    38127.26    38177.71    379.35 o 
   4   0   7      124.79      151.67     74.04 o 
   5   0   7     8653.00     9271.98    221.53 o 
   6   0   7       49.17      -77.26     89.61 o 
   7   0   7    12813.52    12623.46    304.33 o 
   8   0   7        0.76       25.26    114.59 o 
   0   1   7     6560.14     6261.82    101.30 o 
   1   1   7    22130.12    21917.35    215.13 o 
   2   1   7       86.40      213.66    101.79 o 
   3   1   7    18718.31    19192.88    222.49 o 
   4   1   7     1327.00     1582.71     70.00 o 
   5   1   7     7354.87     7623.58    213.34 o 
   6   1   7      101.46       95.92     64.59 o 
   7   1   7     2917.69     2917.62    119.81 o 
   8   1   7      526.49      569.64     73.91 o 
   1   2   7    18638.78    18816.70    159.25 o 
   2   2   7      162.67      277.03     79.53 o 
   3   2   7    32602.24    33693.63    717.65 o 
   4   2   7        9.63      119.38     45.34 o 
   5   2   7     6040.55     6362.57    267.11 o 
   6   2   7      280.33      330.99     60.90 o 
   7   2   7     8751.13     8894.84    400.42 o 
   8   2   7       36.46       34.62     86.29 o 
   0   3   7     2146.09     2247.10     86.54 o 
   1   3   7     9218.00     9435.62    121.05 o 
   2   3   7      203.12      270.53     27.20 o 
   3   3   7    10782.82    10849.81    202.21 o 
   4   3   7     1494.63     1604.38    101.05 o 
   5   3   7     2812.41     3305.65    133.54 o 
   6   3   7        0.14      108.23     74.12 o 
   7   3   7     2906.86     3073.35    166.20 o 
   8   3   7      821.37      789.20     71.94 o 
   1   4   7     6831.70     6366.69    113.44 o 
   2   4   7       41.97      117.36     24.25 o 
   3   4   7    15272.12    14891.81    231.28 o 
   4   4   7       45.02      102.70     30.98 o 
   5   4   7     6366.44     6881.23    184.92 o 
   6   4   7      163.06      102.25     86.94 o 
   7   4   7     6154.51     5994.78    210.13 o 
   8   4   7       86.67      -11.52    112.57 o 
   0   5   7     3100.82     2953.21     98.53 o 
   1   5   7     5861.43     5304.93     93.14 o 
   2   5   7       33.71      103.44     44.81 o 
   3   5   7    10237.24    10174.73    195.68 o 
   4   5   7      771.62      898.59     70.75 o 
   5   5   7     2741.19     3293.49    135.38 o 
   6   5   7       85.19      112.39     78.09 o 
   7   5   7     3110.52     2979.25    166.30 o 
   1   6   7    15716.05    15160.17    149.97 o 
   2   6   7      127.92      141.53     24.62 o 
   3   6   7    28478.67    28738.31    314.37 o 
   4   6   7      108.19       55.96     68.32 o 
   5   6   7     5288.42     5454.08    171.65 o 
   6   6   7       96.73       38.08     85.28 o 
   7   6   7     9191.81     9078.15    246.75 o 
   0   7   7     3340.76     2904.38    102.14 o 
   1   7   7    24189.17    22999.65    647.83 o 
   2   7   7      225.87      263.90     26.37 o 
   3   7   7    14812.10    14977.47    229.49 o 
   4   7   7     1404.80     1511.83     93.57 o 
   5   7   7     8061.08     8311.66    204.07 o 
   6   7   7      124.78      135.16     78.28 o 
   7   7   7     1963.32     1959.46    138.52 o 
   1   8   7    23100.40    21566.75    249.38 o 
   2   8   7      549.06      521.00     41.50 o 
   3   8   7    32159.63    29210.65    317.31 o 
   4   8   7       13.22       19.73     64.63 o 
   5   8   7     6359.64     5856.09    172.67 o 
   6   8   7      146.03      216.94     44.07 o 
   7   8   7     9440.82     8716.25    235.93 o 
   0   9   7     5191.05     4832.20    126.05 o 
   1   9   7    12898.81    11681.82    257.54 o 
   2   9   7       61.25       29.96     53.29 o 
   3   9   7    14346.06    13163.17    217.59 o 
   4   9   7     1025.48      936.15     73.34 o 
   5   9   7     4326.03     4053.48    147.97 o 
   6   9   7       19.64      -37.34     82.33 o 
   7   9   7     2888.85     2941.82    152.80 o 
   1  10   7     9721.97     9271.18    121.10 o 
   2  10   7      262.81      290.36     28.49 o 
   3  10   7    15382.44    14643.44    227.73 o 
   4  10   7        0.07      -68.31     68.31 o 
   5  10   7     5360.59     4937.92    160.53 o 
   6  10   7      220.99      275.78     45.64 o 
   7  10   7     5528.69     5141.11    193.21 o 
   0  11   7     1222.17     1078.82     75.75 o 
   1  11   7     5365.28     5170.20     93.88 o 
   2  11   7       40.39       88.32     27.29 o 
   3  11   7     5949.05     5946.68    153.98 o 
   4  11   7      981.39      929.55     78.78 o 
   5  11   7     2095.44     2112.35    118.60 o 
   6  11   7      155.51      217.59     81.78 o 
   7  11   7     1753.05     1564.81    117.83 o 
   1  12   7     4814.96     4509.42     91.06 o 
   2  12   7       23.35       20.10     52.73 o 
   3  12   7    11614.34    11663.37    208.72 o 
   4  12   7      152.60       53.94     67.95 o 
   5  12   7     2740.91     2922.49    130.28 o 
   6  12   7       34.34      105.93     41.12 o 
   0  13   7     1241.83     1378.08     80.55 o 
   1  13   7     4999.25     4610.64     95.10 o 
   2  13   7       10.31       44.25     54.85 o 
   3  13   7     5690.41     5345.92    153.46 o 
   4  13   7      234.65      189.39     36.70 o 
   5  13   7     2543.69     2486.83    131.46 o 
   6  13   7        7.01      -38.17     87.12 o 
   1  14   7     8992.17     8414.75    123.73 o 
   2  14   7       70.68       39.64     59.83 o 
   3  14   7    13786.53    13988.67    232.41 o 
   4  14   7        9.34       63.61     72.37 o 
   5  14   7     4045.52     4218.19    156.96 o 
   6  14   7      141.80      215.74     85.47 o 
   0  15   7     1796.42     1544.04     92.29 o 
   1  15   7    11659.54    11282.98    210.23 o 
   2  15   7      191.76      165.32     72.93 o 
   3  15   7     8851.26     8966.41    197.16 o 
   4  15   7     1064.28     1152.50     91.41 o 
   5  15   7     4654.93     4576.41    159.32 o 
   6  15   7        9.13      -62.05     92.56 o 
   1  16   7    11472.59    11166.29    146.57 o 
   2  16   7      589.05      730.03     59.21 o 
   3  16   7    15352.20    14771.33    255.48 o 
   4  16   7        2.72       15.12     78.18 o 
   5  16   7     2991.33     3065.73    150.04 o 
   0  17   7     2230.29     2280.67    110.12 o 
   1  17   7     6261.75     6086.90    116.14 o 
   2  17   7        4.05        0.00     64.44 o 
   3  17   7     5442.37     5341.99    168.19 o 
   4  17   7      430.69      233.67     90.00 o 
   5  17   7     2236.82     2214.85    127.27 o 
   1  18   7     3279.05     3302.33    125.79 o 
   2  18   7       49.59       82.24     67.67 o 
   3  18   7     5074.95     5266.54    169.62 o 
   4  18   7       10.30      185.86     73.20 o 
   5  18   7     2370.05     2087.21    140.11 o 
   0  19   7      174.95      175.09     75.88 o 
   1  19   7     1632.06     1585.20     77.53 o 
   2  19   7       27.41      -40.29     70.62 o 
   3  19   7     2466.27     2401.65    132.09 o 
   4  19   7      248.76      238.44     87.04 o 
   1  20   7     2365.12     2491.97     88.53 o 
   2  20   7       13.65      -78.18     78.18 o 
   3  20   7     4864.26     4987.61    173.65 o 
   0  21   7      587.34      798.98     64.55 o 
   1  21   7     3347.03     3368.08    104.58 o 
   2  21   7        0.02      -16.04     77.99 o 
   3  21   7     2327.70     2337.11    137.24 o 
   1  22   7     3844.80     4171.84    113.22 o 
   2  22   7      146.68      150.84     91.74 o 
   0   0   8    67889.68    66941.59    489.62 o 
   1   0   8     5682.51     5739.66    110.60 o 
   2   0   8      164.40      252.91     32.92 o 
   3   0   8      767.47      869.27     73.88 o 
   4   0   8    28474.35    29805.74    376.84 o 
   5   0   8      659.62      774.62     53.49 o 
   6   0   8      826.16     1039.65     72.40 o 
   7   0   8       12.88       29.04    105.93 o 
   1   1   8      669.73      744.61     34.52 o 
   2   1   8    39068.05    39476.25    691.19 o 
   3   1   8     3968.19     4337.77    106.59 o 
   4   1   8      481.83      601.94     32.74 o 
   5   1   8      463.69      559.83     68.56 o 
   6   1   8    16534.18    17056.24    235.35 o 
   7   1   8      859.88      921.15     48.47 o 
   0   2   8    28789.75    28342.71    224.43 o 
   1   2   8       36.86       87.71     20.54 o 
   2   2   8       54.93      130.54     47.79 o 
   3   2   8     1589.64     1725.96    189.06 o 
   4   2   8    14984.54    15311.31    192.18 o 
   5   2   8       45.78      164.47     35.42 o 
   6   2   8      464.96      571.30    114.44 o 
   7   2   8       49.04       89.54     71.91 o 
   1   3   8       40.91       85.42     38.33 o 
   2   3   8    13411.05    13236.06    224.61 o 
   3   3   8      347.07      303.20     36.89 o 
   4   3   8       61.91      -34.67     74.59 o 
   5   3   8      418.66      437.92     43.62 o 
   6   3   8     8887.84     8435.55    242.24 o 
   7   3   8      396.74      448.60     59.84 o 
   0   4   8    22111.26    20592.64    265.34 o 
   1   4   8     1168.89     1269.16     57.02 o 
   2   4   8       18.57       47.66     64.90 o 
   3   4   8      367.72      338.61     36.98 o 
   4   4   8     8643.55     8928.99    204.85 o 
   5   4   8       47.64       89.70     73.48 o 
   6   4   8      354.83      398.07     52.28 o 
   7   4   8        7.25        5.44     98.28 o 
   1   5   8      827.47     1014.08     51.43 o 
   2   5   8    21883.97    21567.16    283.91 o 
   3   5   8     2681.87     2958.26    121.82 o 
   4   5   8      118.50      159.13     74.31 o 
   5   5   8      129.04      207.54     76.43 o 
   6   5   8    10055.83    10433.98    251.46 o 
   7   5   8      492.17      534.47     62.98 o 
   0   6   8    39773.32    38013.76    359.43 o 
   1   6   8      868.31      821.38     68.68 o 
   2   6   8       54.46       81.59     59.65 o 
   3   6   8     1790.94     1849.69    103.84 o 
   4   6   8    18787.84    18298.28    289.72 o 
   5   6   8      307.10      359.79     42.23 o 
   6   6   8      295.87      215.12     53.94 o 
   7   6   8       14.07       84.82    100.31 o 
   1   7   8      354.36      356.91     23.87 o 
   2   7   8    33078.33    32226.19    346.17 o 
   3   7   8     1987.98     1829.02    104.13 o 
   4   7   8      160.26      190.12     73.39 o 
   5   7   8      901.91      867.78     78.96 o 
   6   7   8    15170.79    14789.61    295.69 o 
   7   7   8      790.96      763.83     69.36 o 
   0   8   8    39158.88    37885.12    359.41 o 
   1   8   8     1079.56     1058.97     56.72 o 
   2   8   8       58.55       94.68     58.91 o 
   3   8   8      613.55      574.21     46.67 o 
   4   8   8    18537.88    17235.72    279.15 o 
   5   8   8      157.07      207.54     79.57 o 
   6   8   8      656.89      659.49     61.70 o 
   7   8   8       89.90      120.68    104.27 o 
   1   9   8      196.41      247.11     21.76 o 
   2   9   8    21323.37    19972.37    270.11 o 
   3   9   8     2111.83     1856.68    110.77 o 
   4   9   8      688.15      672.25     58.29 o 
   5   9   8      131.50      110.82     79.57 o 
   6   9   8     9836.11     9222.57    239.89 o 
   7   9   8      417.56      284.01    104.38 o 
   0  10   8    18317.33    17416.27    245.86 o 
   1  10   8      312.29      313.60     22.69 o 
   2  10   8        5.73       -6.36     63.70 o 
   3  10   8      451.82      429.91     38.27 o 
   4  10   8     9144.68     8735.90    206.11 o 
   5  10   8       69.11      102.98     82.15 o 
   6  10   8      494.31      471.86     53.76 o 
   1  11   8      146.74      157.23     21.42 o 
   2  11   8    10584.10     9981.03    201.46 o 
   3  11   8      495.62      554.23     49.52 o 
   4  11   8       22.19      127.87     71.73 o 
   5  11   8      261.56      182.66     87.69 o 
   6  11   8     6825.88     6742.92    210.73 o 
   0  12   8    15501.86    14173.17    231.40 o 
   1  12   8      390.80      326.67     24.81 o 
   2  12   8       85.71      107.59     70.44 o 
   3  12   8      716.32      751.21     59.58 o 
   4  12   8     7618.31     7743.86    193.49 o 
   5  12   8       25.55      128.61     76.15 o 
   6  12   8       83.48      220.90     93.03 o 
   1  13   8      569.76      586.23     33.84 o 
   2  13   8    14434.85    13486.19    233.92 o 
   3  13   8     1322.05     1319.97    102.41 o 
   4  13   8       21.48       65.18     76.34 o 
   5  13   8      184.14      197.68     82.24 o 
   6  13   8     6596.28     6129.27    206.62 o 
   0  14   8    20749.02    19861.38    277.90 o 
   1  14   8      841.50      799.30     40.95 o 
   2  14   8        1.31       -6.82     66.84 o 
   3  14   8      552.35      528.05     45.93 o 
   4  14   8     9972.29     9611.65    224.19 o 
   5  14   8      110.83      111.28     82.05 o 
   1  15   8      149.55      191.73     78.88 o 
   2  15   8    15350.67    14995.56    253.09 o 
   3  15   8      875.38      900.58     72.04 o 
   4  15   8      169.21      189.56     82.52 o 
   5  15   8      349.00      406.36     47.95 o 
   0  16   8    16533.88    16534.03    266.19 o 
   1  16   8      167.85      105.87     51.04 o 
   2  16   8       32.24       -3.69     77.07 o 
   3  16   8      361.64      365.33     45.92 o 
   4  16   8     9307.01     9513.30    226.47 o 
   5  16   8      140.49      143.74     91.00 o 
   1  17   8      123.47      179.89     33.57 o 
   2  17   8    10665.10    10421.99    223.25 o 
   3  17   8      851.89     1077.92     74.62 o 
   4  17   8      327.93      246.93     97.09 o 
   0  18   8     9239.89     9315.78    208.35 o 
   1  18   8      449.09      442.21     31.88 o 
   2  18   8       10.77       27.38     79.29 o 
   3  18   8      126.78      123.64     78.18 o 
   4  18   8     4692.63     4541.78    177.41 o 
   1  19   8      132.05      167.02     35.42 o 
   2  19   8     4672.00     4793.26    164.30 o 
   3  19   8      279.47      325.76     44.72 o 
   0  20   8     4969.56     5122.39    173.01 o 
   1  20   8       41.03      -44.96     72.74 o 
   2  20   8       67.59      108.14     87.31 o 
   3  20   8      330.68      422.49     49.42 o 
   1  21   8      151.85      104.91     65.86 o 
   1   0   9    16022.21    16167.69    229.16 o 
   2   0   9     6920.64     6746.43    179.12 o 
   3   0   9    18429.89    19273.03    302.09 o 
   4   0   9       32.91      139.58     81.50 o 
   5   0   9     3460.29     3629.57    169.87 o 
   6   0   9     5652.74     6078.45    215.35 o 
   7   0   9     5394.44     5352.07    227.76 o 
   0   1   9    12550.93    12173.57    160.29 o 
   1   1   9     4918.45     4951.64     90.54 o 
   2   1   9      100.98      125.57     79.11 o 
   3   1   9     3023.40     3172.44     97.12 o 
   4   1   9     4402.20     4623.64    173.45 o 
   5   1   9     4808.69     4792.96    313.51 o 
   6   1   9      238.20      334.45     40.63 o 
   7   1   9     2317.41     2289.96    123.24 o 
   1   2   9    15017.04    14463.42    172.33 o 
   2   2   9    13193.95    13167.08    171.35 o 
   3   2   9    11517.82    11741.75    167.85 o 
   4   2   9      588.46      604.68     34.69 o 
   5   2   9     3973.78     4221.64    168.25 o 
   6   2   9     5515.65     5675.97    210.15 o 
   7   2   9     4073.70     4072.35    200.64 o 
   0   3   9    17045.77    16889.67    258.65 o 
   1   3   9     2446.61     2429.36     80.02 o 
   2   3   9        1.59      -65.82     65.82 o 
   3   3   9     3302.14     3275.26    141.07 o 
   4   3   9     5311.12     5359.47    182.00 o 
   5   3   9     1903.86     1872.63    132.34 o 
   6   3   9      222.49      194.73    109.54 o 
   7   3   9     2331.81     2551.81    176.01 o 
   1   4   9    13650.18    13300.38    191.94 o 
   2   4   9     7069.70     7452.43    179.12 o 
   3   4   9     7749.69     7883.01    197.87 o 
   4   4   9       61.18       16.87     80.30 o 
   5   4   9     3155.13     3465.78    160.32 o 
   6   4   9     5740.11     5712.93    206.20 o 
   7   4   9     2884.86     2875.42    181.32 o 
   0   5   9     5314.17     5133.71    151.18 o 
   1   5   9     2212.20     2255.37     78.51 o 
   2   5   9      200.03      251.44     35.31 o 
   3   5   9     2432.25     2328.84    121.78 o 
   4   5   9     3002.77     3120.60    137.98 o 
   5   5   9     1823.46     1953.36    135.01 o 
   6   5   9       96.86      149.91    100.31 o 
   7   5   9     1787.12     1854.00    132.50 o 
   1   6   9    11461.49    11581.43    218.14 o 
   2   6   9     5774.17     5888.69    168.22 o 
   3   6   9     9692.86    10029.25    216.07 o 
   4   6   9      307.21      230.15     87.14 o 
   5   6   9     3038.27     3136.44    157.81 o 
   6   6   9     3792.85     3816.71    175.50 o 
   0   7   9    13619.72    13594.28    238.66 o 
   1   7   9     3842.68     3814.85     96.14 o 
   2   7   9       22.79      148.89     65.83 o 
   3   7   9     2704.90     2692.40    134.26 o 
   4   7   9     3535.35     3536.93    150.67 o 
   5   7   9     3966.12     4061.92    173.04 o 
   6   7   9      303.00      247.94    106.50 o 
   1   8   9    13878.85    13440.87    168.71 o 
   2   8   9    11319.81    10768.82    219.74 o 
   3   8   9    15119.79    14600.77    263.69 o 
   4   8   9      207.06      176.57     81.14 o 
   5   8   9     3425.90     3432.34    158.40 o 
   6   8   9     5485.98     5379.91    206.06 o 
   0   9   9    13012.58    12165.87    229.66 o 
   1   9   9     5432.09     4942.14    109.05 o 
   2   9   9      202.62      169.38     77.36 o 
   3   9   9     3089.56     3017.40    133.73 o 
   4   9   9     6128.17     5749.13    186.21 o 
   5   9   9     4489.58     4349.76    173.27 o 
   6   9   9      179.74      136.92    107.23 o 
   1  10   9    10368.97     9727.00    144.88 o 
   2  10   9     7953.31     7487.93    189.98 o 
   3  10   9     8156.11     7899.53    199.32 o 
   4  10   9       90.03       96.25     88.05 o 
   5  10   9     2481.86     2416.58    138.56 o 
   6  10   9     4227.06     4048.02    182.92 o 
   0  11   9     6896.18     6628.31    175.24 o 
   1  11   9      937.65      903.85     44.29 o 
   2  11   9        5.84        7.28     68.41 o 
   3  11   9     1675.80     1703.09    110.00 o 
   4  11   9     1888.95     1715.67    119.69 o 
   5  11   9      790.56      777.67     67.79 o 
   6  11   9       61.61      193.52     96.90 o 
   1  12   9     5580.26     5348.42    166.02 o 
   2  12   9     2552.21     2708.74    117.35 o 
   3  12   9     2978.85     2793.36    139.62 o 
   4  12   9      124.20      105.57     81.59 o 
   5  12   9     2061.95     2098.70    130.22 o 
   0  13   9     2890.48     2869.22    126.33 o 
   1  13   9     1497.90     1517.07     94.07 o 
   2  13   9       67.20       94.22     74.03 o 
   3  13   9     1573.77     1527.80    118.38 o 
   4  13   9     1950.29     1920.07    127.08 o 
   5  13   9     1539.54     1533.58    120.68 o 
   1  14   9     7847.68     7930.42    137.39 o 
   2  14   9     4892.62     4962.20    158.07 o 
   3  14   9     8011.49     8054.39    204.51 o 
   4  14   9      127.08       82.70     91.74 o 
   5  14   9     1607.20     1861.42    129.72 o 
   0  15   9    10256.29    10224.41    227.13 o 
   1  15   9     3882.63     3731.69    105.21 o 
   2  15   9       13.25      -15.86     76.89 o 
   3  15   9     2041.38     1824.46    132.80 o 
   4  15   9     3399.78     3348.26    159.49 o 
   1  16   9     6466.84     6700.31    132.07 o 
   2  16   9     6592.70     6017.07    187.33 o 
   3  16   9     6169.32     6382.77    193.10 o 
   4  16   9      115.83       63.98     89.06 o 
   0  17   9     4499.01     4094.56    160.42 o 
   1  17   9     1598.56     1666.38     91.58 o 
   2  17   9       59.02      -54.58     87.77 o 
   3  17   9     1642.63     1416.85    110.54 o 
   1  18   9     3530.16     3483.96    106.21 o 
   2  18   9     1967.79     2039.15    128.83 o 
   3  18   9     2947.27     2936.45    149.29 o 
   0  19   9     2151.09     2520.35    135.85 o 
   1  19   9      771.68      783.76     44.04 o 
   2  19   9        1.06      -78.92     87.86 o 
   1  20   9     2226.15     2293.91     94.98 o 
   0   0  10     6974.41     7076.09    186.69 o 
   1   0  10    26071.39    25955.33    247.14 o 
   2   0  10      407.09      473.98     42.79 o 
   3   0  10    11680.86    11531.54    253.14 o 
   4   0  10     5100.61     5667.95    184.72 o 
   5   0  10    13172.44    13309.37    298.83 o 
   6   0  10       92.02       40.11    110.73 o 
   1   1  10    12203.96    11972.24    120.26 o 
   2   1  10     8657.66     8864.43    150.82 o 
   3   1  10     7194.81     7322.10    145.53 o 
   4   1  10      102.60      159.35     88.37 o 
   5   1  10     4780.69     4786.52    138.81 o 
   6   1  10     2094.97     2255.31    117.81 o 
   0   2  10     2780.14     2652.05    125.23 o 
   1   2  10    10692.50    10138.16    223.86 o 
   2   2  10      355.31      237.54     83.54 o 
   3   2  10     5697.91     6011.12    187.96 o 
   4   2  10     3451.36     3388.38    159.89 o 
   5   2  10     9489.91     9916.34    258.69 o 
   6   2  10       83.83      -44.90    106.30 o 
   1   3  10     1819.93     1875.63    112.23 o 
   2   3  10     2848.86     2836.58    135.30 o 
   3   3  10     1684.27     1739.15    118.03 o 
   4   3  10      190.34      224.51     44.44 o 
   5   3  10     2059.74     2260.49    151.45 o 
   6   3  10     1192.20     1159.53     82.84 o 
   0   4  10      378.18      417.08     37.81 o 
   1   4  10     5569.51     5603.15    357.14 o 
   2   4  10      305.65      400.18     40.48 o 
   3   4  10     2057.41     1984.76    124.42 o 
   4   4  10     1441.89     1619.80    121.97 o 
   5   4  10     5922.17     6134.56    205.02 o 
   6   4  10        1.06      -84.17    104.27 o 
   1   5  10     3744.44     3783.66    102.68 o 
   2   5  10     2922.61     3024.83    136.59 o 
   3   5  10     2955.75     2924.86    143.69 o 
   4   5  10      162.24      143.46     92.94 o 
   5   5  10     3033.45     2958.01    159.19 o 
   6   5  10     1340.56     1282.31    109.23 o 
   0   6  10     3493.39     3173.74    139.14 o 
   1   6  10    14822.07    14044.50    182.78 o 
   2   6  10      419.11      464.85     41.40 o 
   3   6  10     7966.61     8075.47    216.34 o 
   4   6  10     3751.69     3439.29    165.08 o 
   5   6  10    10969.80    11116.62    272.76 o 
   6   6  10      186.10      148.72     55.50 o 
   1   7  10    11937.01    11380.90    169.33 o 
   2   7  10     8901.96     8394.93    213.70 o 
   3   7  10     7418.11     7320.11    205.24 o 
   4   7  10        8.51      -32.64     88.32 o 
   5   7  10     4172.55     4113.87    186.72 o 
   6   7  10     1827.68     1660.00    136.10 o 
   0   8  10     5313.30     5289.16    168.23 o 
   1   8  10    16029.87    15197.40    378.71 o 
   2   8  10      278.82      257.90     43.06 o 
   3   8  10     7215.10     6903.11    202.15 o 
   4   8  10     3943.34     3809.68    172.11 o 
   5   8  10     8702.63     8167.76    241.40 o 
   1   9  10     5119.65     5012.88    118.44 o 
   2   9  10     4378.57     4675.18    162.11 o 
   3   9  10     2987.51     2998.08    145.72 o 
   4   9  10      288.28      285.01     95.89 o 
   5   9  10     2717.77     2374.58    155.74 o 
   0  10  10     1025.64     1136.56     86.90 o 
   1  10  10     5586.97     5705.87    124.34 o 
   2  10  10      117.60      144.84     75.05 o 
   3  10  10     3087.31     3146.02    148.77 o 
   4  10  10     1877.21     1626.55    113.78 o 
   5  10  10     5700.78     5613.41    204.23 o 
   1  11  10     2020.76     1917.70     86.62 o 
   2  11  10     2098.57     2218.28    122.76 o 
   3  11  10     2072.96     2047.15    132.53 o 
   4  11  10        8.90       51.90     87.95 o 
   5  11  10     1620.40     1471.81     91.07 o 
   0  12  10      931.19      818.99     66.87 o 
   1  12  10     5974.25     5801.27    133.75 o 
   2  12  10      327.66      284.46     44.72 o 
   3  12  10     2438.14     2581.97    138.65 o 
   4  12  10     1166.12     1216.72    104.79 o 
   5  12  10     5188.37     5374.94    203.61 o 
   1  13  10     3341.30     3338.54    104.71 o 
   2  13  10     2310.45     2359.01    133.29 o 
   3  13  10     2421.03     2545.90    140.31 o 
   4  13  10      100.45       14.29     98.10 o 
   0  14  10     1819.58     1909.93    119.50 o 
   1  14  10     6785.86     6808.79    139.95 o 
   2  14  10       44.69       -4.33     86.02 o 
   3  14  10     4241.81     4633.03    174.06 o 
   4  14  10     2328.65     2609.40    147.03 o 
   1  15  10     4886.81     4755.44    125.54 o 
   2  15  10     4214.34     4304.03    174.98 o 
   3  15  10     3117.56     2915.63    157.52 o 
   0  16  10     2815.41     2695.75    144.95 o 
   1  16  10     7352.14     7281.80    147.77 o 
   2  16  10      212.48      205.98     47.76 o 
   3  16  10     3207.86     3307.09    166.11 o 
   1  17  10     2804.31     3049.75    106.05 o 
   2  17  10     1933.26     1899.65    133.71 o 
   0  18  10      376.39      411.89     50.81 o 
   1  18  10     2892.38     2950.52    124.50 o 
   1   0  11      107.96       15.28     59.45 o 
   2   0  11    23400.32    23995.22    363.86 o 
   3   0  11       53.36        9.59     97.63 o 
   4   0  11      269.30       81.60    107.97 o 
   5   0  11       71.73       38.72    105.19 o 
   0   1  11    19420.30    19526.48    224.30 o 
   1   1  11       18.58       70.42     37.49 o 
   2   1  11      473.68      524.91     48.74 o 
   3   1  11      185.29      223.34     43.34 o 
   4   1  11    16440.55    17532.87    404.08 o 
   5   1  11       14.57      -75.69     75.69 o 
   1   2  11       58.12       74.91     51.16 o 
   2   2  11    15431.09    16144.06    297.50 o 
   3   2  11       96.29      159.41     90.26 o 
   4   2  11        6.38     -102.70    102.70 o 
   5   2  11       14.82      -92.93    103.81 o 
   0   3  11    11415.12    10911.87    241.38 o 
   1   3  11       90.55      106.03     34.76 o 
   2   3  11      103.46      191.31     78.74 o 
   3   3  11        2.31      -56.24     84.36 o 
   4   3  11    11019.25    11234.68    272.33 o 
   5   3  11       37.20      180.05     97.82 o 
   1   4  11        8.42       56.82     51.34 o 
   2   4  11    12536.06    12600.44    270.07 o 
   3   4  11       35.41       51.72     84.45 o 
   4   4  11        9.40       95.60     89.98 o 
   5   4  11        1.79      -49.14    104.08 o 
   0   5  11    12295.35    12038.29    255.59 o 
   1   5  11        9.22       56.18     80.67 o 
   2   5  11      160.74      161.99     82.52 o 
   3   5  11       62.22      189.55     82.70 o 
   4   5  11    10849.84    10888.01    266.45 o 
   5   5  11        1.18      -38.44    108.42 o 
   1   6  11       37.75       -5.11     87.81 o 
   2   6  11    14351.16    14477.56    287.40 o 
   3   6  11        1.89       42.78     86.01 o 
   4   6  11        4.99       71.17     93.39 o 
   5   6  11       14.24        5.53    100.21 o 
   0   7  11    15697.03    16650.96    299.37 o 
   1   7  11       94.33       96.29     57.36 o 
   2   7  11      272.60      389.84     51.82 o 
   3   7  11       87.20      120.04     86.57 o 
   4   7  11    13843.12    13419.71    303.13 o 
   5   7  11        9.63     -119.02    119.02 o 
   1   8  11      120.74       76.07     56.26 o 
   2   8  11    18503.54    19097.25    329.98 o 
   3   8  11        4.37        4.89     90.35 o 
   4   8  11      188.25      170.48    106.21 o 
   5   8  11        2.04       16.69    105.47 o 
   0   9  11    16432.45    15242.35    290.77 o 
   1   9  11       12.21       18.56     78.09 o 
   2   9  11      434.29      473.97     50.26 o 
   3   9  11       98.60       14.47     93.49 o 
   4   9  11    12801.90    12395.26    289.94 o 
   1  10  11       20.55      -33.99     58.60 o 
   2  10  11    11344.07    11271.89    261.71 o 
   3  10  11       23.47       88.04     88.04 o 
   4  10  11       11.40      130.27     93.85 o 
   0  11  11     6409.42     6792.79    201.10 o 
   1  11  11       46.80       32.25     77.90 o 
   2  11  11       21.23      103.81     85.55 o 
   3  11  11       16.39       14.94     92.84 o 
   4  11  11     6633.20     6248.09    220.87 o 
   1  12  11        1.29      -41.27     61.76 o 
   2  12  11     6410.49     6647.20    206.17 o 
   3  12  11       30.68      -44.44     86.02 o 
   4  12  11       77.67      199.42     96.53 o 
   0  13  11     7852.94     7346.95    219.47 o 
   1  13  11        3.36       24.59    141.70 o 
   2  13  11      102.58      105.10     96.90 o 
   3  13  11       21.82       94.87     93.30 o 
   1  14  11        3.71      -43.84     65.26 o 
   2  14  11    10442.30    10753.05    258.17 o 
   3  14  11        1.10      -70.90     99.75 o 
   0  15  11    10728.55    11264.20    264.23 o 
   1  15  11       28.73      165.16     79.79 o 
   2  15  11      216.35      213.45    110.83 o 
   1  16  11       80.67      137.78     65.43 o 
   0   0  12      276.69      373.43     49.88 o 
   1   0  12    12959.02    13576.20    201.93 o 
   2   0  12       18.31      147.97     97.36 o 
   3   0  12     6103.61     6787.43    220.02 o 
   4   0  12     1561.26     1927.39    140.43 o 
   1   1  12     5210.14     5214.68     94.69 o 
   2   1  12     3046.07     3293.04    203.89 o 
   3   1  12     4725.44     5119.01    182.25 o 
   4   1  12        3.12      -17.99     76.48 o 
   0   2  12     1449.26     1416.26    104.81 o 
   1   2  12     8788.10     8407.08    164.01 o 
   2   2  12      290.92      292.94     99.31 o 
   3   2  12     5831.41     6085.87    212.40 o 
   4   2  12     1259.55     1255.15    105.90 o 
   1   3  12     3533.02     3571.59    117.62 o 
   2   3  12     2925.77     2883.79    161.49 o 
   3   3  12     1879.59     1809.44    130.95 o 
   4   3  12      125.16      174.34    103.63 o 
   0   4  12      120.50       61.40     93.49 o 
   1   4  12     6635.95     6960.61    150.91 o 
   2   4  12       11.72       93.11     89.15 o 
   3   4  12     4368.97     4764.05    187.48 o 
   4   4  12      984.22     1140.14     96.66 o 
   1   5  12     3376.15     3264.78    212.24 o 
   2   5  12     1502.72     1755.51    129.35 o 
   3   5  12     2006.59     1972.33    146.00 o 
   4   5  12       15.10       65.92     94.22 o 
   0   6  12      690.79      659.78     55.70 o 
   1   6  12     8246.21     8318.14    391.21 o 
   2   6  12       85.04      119.49    100.59 o 
   3   6  12     5090.80     5075.47    204.73 o 
   4   6  12     1037.71     1116.64     70.75 o 
   1   7  12     4732.70     4909.04    132.54 o 
   2   7  12     3529.85     3371.29    172.71 o 
   3   7  12     4220.72     4301.07    187.73 o 
   4   7  12       47.17     -107.31    107.31 o 
   0   8  12      954.73      906.60     66.96 o 
   1   8  12    10267.59    10343.33    183.27 o 
   2   8  12       30.98       27.75     48.59 o 
   3   8  12     5519.74     5512.02    213.27 o 
   4   8  12     1473.26     1300.09     88.75 o 
   1   9  12     4134.41     4311.87    128.31 o 
   2   9  12     2119.00     2029.37    142.03 o 
   3   9  12     3776.66     3816.44    182.05 o 
   0  10  12      379.74      444.36     50.25 o 
   1  10  12     5996.88     5945.43    182.40 o 
   2  10  12       38.91       82.51     93.48 o 
   3  10  12     3566.54     3653.99    180.92 o 
   1  11  12     2008.80     2074.30     98.93 o 
   2  11  12     1531.90     1466.21    106.84 o 
   0  12  12      273.21      226.27    106.40 o 
   1  12  12     3600.45     3823.64    125.35 o 
   2  12  12       46.59      159.31     93.85 o 
   1  13  12     2419.38     2259.98    108.79 o 
   1   0  13     6951.53     7129.80    162.73 o 
   2   0  13     7386.50     8187.17    241.23 o 
   3   0  13     5534.24     5687.85    223.52 o 
   0   1  13     8181.89     8104.24    169.95 o 
   1   1  13     2820.72     2993.13     80.98 o 
   2   1  13       51.96       -2.94     72.69 o 
   3   1  13     1818.87     1898.40     99.43 o 
   1   2  13     3838.80     3744.68    189.55 o 
   2   2  13     5632.15     5599.79    208.76 o 
   3   2  13     3006.18     2866.67    169.42 o 
   0   3  13     4232.72     4514.38    187.09 o 
   1   3  13      807.43      870.31     64.98 o 
   2   3  13       88.13     -108.15    108.15 o 
   3   3  13      887.11      999.33     79.96 o 
   1   4  13     2681.86     2881.41    112.77 o 
   2   4  13     2458.28     2684.12    153.50 o 
   3   4  13     2777.38     2958.36    170.69 o 
   0   5  13     3398.40     3791.13    176.39 o 
   1   5  13     1650.28     1750.82     89.63 o 
   2   5  13      195.30      281.30     53.66 o 
   3   5  13      939.63      791.27     72.31 o 
   1   6  13     4319.91     4401.55    133.55 o 
   2   6  13     5587.95     5888.27    211.51 o 
   0   7  13     8898.51     8660.59    252.24 o 
   1   7  13     2102.69     1963.30    107.53 o 
   2   7  13        0.36       71.91    100.77 o 
   1   8  13     4440.78     4450.58    250.75 o 
   2   8  13     6218.73     6032.86    225.44 o 
   0   9  13     4595.19     5067.77    200.13 o 
   1   9  13     1765.57     2004.98     99.05 o 
   0   0  14    13069.46    12859.29    309.40 o 
   0   2  14     8078.75     8783.28    261.64 o 
                                                 
